# Supplementary material for: Rate and associated factors of refusal to perform immunochemical Faecal Occult Blood Test (iFOBT) among semi-urban communities
Source: PLoS One. 2021 Oct 7;16(10):e0258129. doi: 10.1371/journal.pone.0258129 (PMC8496834; doi:10.1371/journal.pone.0258129)
Supplement: S1 Raw data — (XLSX) [file pone.0258129.s001.xlsx]

## Sheet: Data_Sem2amendocc
Code	Age	Occupational status	Gender	Education level	Height	Weight	BMI	Smoking status	Ethnicity	Diabetes	Hypertension	Dyslipidemia	Symptomatic	Family history of CRC	Offered_by	Offered iFOBT
1	63	Employed	Male	Secondary level	172	71	23.9995	Yes	Malay	Yes	No	No	No	No	Medical assistant	Accept
2	63	Employed	Female	Secondary level	161	62	23.9188	No	Malay	No	Yes	No	No	No	Medical assistant	Accept
3	57	Employed	Female	Secondary level	160	61	23.8281	No	Malay	No	Yes	No	No	No	Medical assistant	Accept
4	55	Employed	Male	Secondary level	172	65	21.9713	Yes	Chinese	Yes	No	No	No	No	Medical assistant	Accept
5	57	Employed	Female	Secondary level	158	60	24.0346	No	Malay	Yes	No	No	No	No	Medical assistant	Accept
6	63	Employed	Female	Secondary level	159	61	24.1288	No	Malay	No	Yes	No	No	No	Medical assistant	Accept
7	53	Employed	Male	Secondary level	173	65	21.7181	Yes	Malay	Yes	No	No	No	No	Medical assistant	Accept
8	67	Employed	Male	Secondary level	171	66	22.571	Yes	Malay	Yes	No	No	No	No	Medical assistant	Accept
9	52	Employed	Female	Secondary level	163	60	22.5827	No	Chinese	Yes	No	No	No	No	Medical assistant	Accept
10	60	Employed	Male	Secondary level	175	60	19.5918	Yes	Malay	No	Yes	No	No	No	Medical assistant	Accept
11	57	Employed	Female	Secondary level	131	60	34.96	No	Malay	No	Yes	No	No	No	Medical assistant	Accept
12	60	Employed	Male	Secondary level	176	69	22.2753	Yes	Malay	Yes	No	No	No	No	Medical assistant	Accept
13	72	Unemployed	Female	Primary level	163	63	23.7118	No	Malay	No	No	No	No	No	Clinician	Refuse
14	61	Employed	Male	Secondary level	163	70	26.3465	Yes	Malay	No	No	No	No	No	Clinician	Refuse
15	48	Employed	Male	Secondary level	163	70	26.3465	Yes	Malay	No	No	No	No	No	Clinician	Refuse
16	39	Employed	Male	Secondary level	163	70	26.3465	Yes	Malay	No	No	No	No	No	Clinician	Refuse
17	60	Employed	Female	Primary level	163	63	23.7118	No	Malay	No	No	No	No	No	Clinician	Refuse
18	65	Unemployed	Female	Primary level	163	63	23.7118	No	Malay	No	No	No	No	No	Clinician	Refuse
19	41	Employed	Female	Secondary level	159	63	24.9199	No	Malay	No	No	No	No	No	Clinician	Refuse
20	55	Unemployed	Female	Primary level	163	63	23.7118	No	Chinese	No	No	No	No	No	Clinician	Refuse
21	70	Unemployed	Male	Primary level	163	70	26.3465	Yes	Malay	No	No	No	No	No	Clinician	Refuse
22	53	Unemployed	Female	Primary level	163	63	23.7118	No	Malay	No	No	No	No	No	Clinician	Refuse
23	65	Employed	Male	Secondary level	163	70	26.3465	Yes	Malay	No	No	No	No	No	Clinician	Refuse
24	78	Unemployed	Male	Primary level	163	70	26.3465	Yes	Chinese	No	No	No	No	No	Clinician	Refuse
25	54	Employed	Male	Secondary level	163	70	26.3465	Yes	Malay	No	No	No	No	No	Clinician	Refuse
26	47	Unemployed	Female	Secondary level	159	63	24.9199	No	Malay	No	No	No	No	No	Clinician	Refuse
27	40	Employed	Male	Secondary level	163	70	26.3465	Yes	Malay	No	No	No	No	No	Clinician	Refuse
28	55	Employed	Male	Secondary level	163	70	26.3465	Yes	Malay	No	No	No	No	No	Clinician	Refuse
29	60	Employed	Male	Secondary level	163	70	26.3465	Yes	Chinese	No	No	No	No	No	Clinician	Refuse
30	48	Employed	Male	Secondary level	163	70	26.3465	Yes	Malay	No	No	No	No	No	Clinician	Refuse
31	73	Unemployed	Male	Primary level	163	70	26.3465	Yes	Malay	No	No	No	No	No	Clinician	Refuse
32	50	Employed	Female	Secondary level	159	63	24.9199	No	Malay	No	No	No	No	No	Clinician	Refuse
33	67	Employed	Female	Secondary level	159	63	24.9199	Yes	Malay	No	No	No	No	No	Clinician	Refuse
34	57	Employed	Female	Secondary level	159	63	24.9199	No	Chinese	No	No	No	No	No	Clinician	Refuse
35	79	Unemployed	Male	Primary level	163	70	26.3465	Yes	Chinese	No	No	No	No	No	Clinician	Refuse
36	54	Unemployed	Female	Primary level	163	63	23.7118	No	Chinese	No	No	No	No	No	Clinician	Refuse
37	51	Unemployed	Female	Secondary level	159	63	24.9199	No	Malay	No	No	No	No	No	Clinician	Refuse
38	60	Employed	Male	Secondary level	163	70	26.3465	Yes	Malay	No	No	No	No	No	Clinician	Refuse
39	64	Unemployed	Female	Primary level	163	63	23.7118	No	Malay	No	No	No	No	No	Clinician	Refuse
40	64	Employed	Male	Primary level	163	70	26.3465	Yes	Chinese	No	No	No	No	No	Clinician	Refuse
41	49	Employed	Male	Primary level	163	70	26.3465	Yes	Chinese	No	No	No	No	No	Clinician	Refuse
42	37	Employed	Female	Secondary level	159	63	24.9199	No	Chinese	No	No	No	No	No	Clinician	Refuse
43	67	Employed	Male	Secondary level	163	70	26.3465	Yes	Chinese	No	No	No	No	No	Clinician	Refuse
44	63	Unemployed	Female	Primary level	163	63	23.7118	No	Chinese	No	No	No	No	No	Clinician	Refuse
45	64	Unemployed	Female	Secondary level	159	63	24.9199	No	Malay	No	No	No	No	No	Clinician	Refuse
46	53	Unemployed	Female	Secondary level	159	63	24.9199	No	Chinese	No	No	No	No	No	Clinician	Refuse
47	53	Employed	Male	Secondary level	163	70	26.3465	Yes	Malay	No	No	No	No	No	Clinician	Refuse
48	54	Unemployed	Female	Secondary level	159	63	24.9199	No	Malay	No	No	No	No	No	Clinician	Refuse
49	66	Employed	Male	Secondary level	163	70	26.3465	Yes	Malay	No	No	No	No	No	Clinician	Refuse
50	66	Employed	Male	Secondary level	163	70	26.3465	Yes	Malay	No	No	No	No	No	Clinician	Refuse
51	53	Unemployed	Female	Secondary level	159	63	24.9199	No	Indian	No	No	No	No	No	Clinician	Refuse
52	78	Unemployed	Male	Primary level	163	70	26.3465	Yes	Chinese	No	No	No	No	No	Clinician	Refuse
53	56	Unemployed	Female	Primary level	163	63	23.7118	No	Chinese	No	No	No	No	No	Clinician	Refuse
54	59	Unemployed	Female	Secondary level	159	63	24.9199	No	Malay	No	No	No	No	No	Clinician	Refuse
55	58	Employed	Male	Secondary level	163	70	26.3465	Yes	Malay	No	No	No	No	No	Clinician	Refuse
56	52	Unemployed	Female	Primary level	163	63	23.7118	No	Chinese	No	No	No	No	No	Clinician	Refuse
57	74	Unemployed	Female	Primary level	163	63	23.7118	No	Malay	No	No	No	No	No	Clinician	Refuse
58	66	Unemployed	Male	Secondary level	163	70	26.3465	Yes	Malay	No	No	No	No	No	Clinician	Refuse
59	63	Unemployed	Female	Primary level	163	63	23.7118	No	Chinese	No	No	No	No	No	Clinician	Refuse
60	67	Employed	Male	Secondary level	163	70	26.3465	Yes	Malay	No	No	No	No	No	Clinician	Refuse
61	74	Unemployed	Female	Primary level	163	63	23.7118	No	Malay	No	No	No	No	No	Clinician	Refuse
62	47	Employed	Female	Secondary level	159	63	24.9199	No	Malay	No	No	No	No	No	Clinician	Refuse
63	65	Employed	Male	Primary level	163	70	26.3465	Yes	Indian	No	No	No	No	No	Clinician	Refuse
64	50	Employed	Female	Secondary level	159	63	24.9199	No	Malay	No	No	No	No	No	Clinician	Refuse
65	55	Employed	Male	Secondary level	163	70	26.3465	Yes	Chinese	No	No	No	No	No	Clinician	Refuse
66	56	Employed	Male	Secondary level	163	70	26.3465	Yes	Malay	No	No	No	No	No	Clinician	Refuse
67	54	Unemployed	Female	Secondary level	159	63	24.9199	No	Malay	No	No	No	No	No	Clinician	Refuse
68	69	Unemployed	Female	Secondary level	159	63	24.9199	No	Chinese	No	No	No	No	No	Clinician	Refuse
69	61	Unemployed	Female	Secondary level	159	63	24.9199	No	Malay	No	No	No	No	No	Clinician	Refuse
70	65	Employed	Male	Secondary level	163	70	26.3465	No	Malay	No	No	No	No	No	Clinician	Refuse
71	62	Employed	Female	Primary level	163	63	23.7118	No	Chinese	No	No	No	No	No	Clinician	Refuse
72	56	Unemployed	Female	Secondary level	159	63	24.9199	No	Chinese	No	No	No	No	No	Clinician	Refuse
73	80	Unemployed	Female	Primary level	163	63	23.7118	No	Chinese	No	No	No	No	No	Clinician	Refuse
74	63	Employed	Female	Secondary level	159	63	24.9199	No	Malay	No	No	No	No	No	Clinician	Refuse
75	57	Employed	Female	Secondary level	159	63	24.9199	No	Chinese	No	No	No	No	No	Clinician	Refuse
76	55	Unemployed	Female	Secondary level	159	63	24.9199	No	Malay	No	No	No	No	No	Clinician	Refuse
77	74	Unemployed	Male	Primary level	163	70	26.3465	Yes	Malay	No	No	No	No	No	Clinician	Refuse
78	56	Employed	Female	Secondary level	159	63	24.9199	No	Chinese	No	No	No	No	No	Clinician	Refuse
79	72	Unemployed	Male	Primary level	163	70	26.3465	Yes	Malay	No	No	No	No	No	Clinician	Refuse
80	74	Employed	Male	Primary level	163	70	26.3465	Yes	Malay	No	No	No	No	No	Clinician	Refuse
81	61	Employed	Male	Secondary level	163	70	26.3465	Yes	Chinese	No	No	No	No	No	Clinician	Refuse
82	53	Employed	Male	Secondary level	163	70	26.3465	Yes	Malay	No	No	No	No	No	Clinician	Refuse
83	79	Unemployed	Male	Primary level	163	70	26.3465	No	Chinese	No	No	No	No	No	Clinician	Refuse
84	60	Employed	Male	Secondary level	163	70	26.3465	Yes	Malay	No	No	No	No	No	Clinician	Refuse
85	81	Employed	Male	Primary level	163	70	26.3465	Yes	Chinese	No	No	No	No	No	Clinician	Refuse
86	54	Employed	Female	Primary level	163	63	23.7118	No	Chinese	No	No	No	No	No	Clinician	Refuse
87	62	Unemployed	Female	Primary level	163	63	23.7118	No	Malay	No	No	No	No	No	Clinician	Refuse
88	65	Employed	Male	Secondary level	163	70	26.3465	Yes	Malay	No	No	No	No	No	Clinician	Refuse
89	70	Employed	Male	Primary level	163	70	26.3465	Yes	Malay	No	No	No	No	No	Clinician	Refuse
90	45	Unemployed	Female	Primary level	163	63	23.7118	No	Malay	No	No	No	No	No	Clinician	Refuse
91	74	Unemployed	Female	Primary level	163	63	23.7118	No	Malay	No	No	No	No	No	Clinician	Refuse
92	47	Unemployed	Female	Secondary level	159	63	24.9199	No	Malay	No	No	No	No	No	Clinician	Refuse
93	49	Employed	Female	No formal education	160	50	19.5312	No	Malay	No	No	Yes	No	No	Nurses	Accept
94	60	Unemployed	Female	No formal education	155	60	24.974	No	Malay	No	Yes	No	No	No	Clinician	Accept
95	43	Employed	Male	Secondary level	168	75	26.5731	No	Malay	No	Yes	No	No	No	Clinician	Accept
96	53	Employed	Female	Secondary level	172	91	30.7599	Yes	Malay	Yes	Yes	No	No	No	Clinician	Accept
97	34	Unemployed	Female	Secondary level	165	55	20.202	No	Malay	No	Yes	No	No	No	Clinician	Accept
98	57	Unemployed	Female	Secondary level	152	69	29.865	No	Others	No	No	No	No	No	Clinician	Accept
99	62	Employed	Male	Primary level	168	70	24.8016	No	Malay	No	Yes	No	No	No	Medical assistant	Accept
100	56	Employed	Male	Secondary level	165	70	25.7117	Yes	Others	No	Yes	No	No	No	Medical assistant	Accept
101	66	Employed	Male	Primary level	161	60	23.1473	Yes	Malay	No	Yes	No	No	No	Medical assistant	Accept
102	29	Employed	Female	No formal education	168	64	22.6757	No	Others	No	No	No	No	No	Medical assistant	Accept
103	51	Employed	Male	Secondary level	172	71	23.9995	Yes	Malay	Yes	No	No	No	No	Medical assistant	Accept
104	54	Unemployed	Male	Secondary level	172	81	27.3797	Yes	Malay	No	Yes	No	No	No	Medical assistant	Accept
105	41	Employed	Male	Secondary level	177	84	26.8122	Yes	Malay	No	No	No	No	No	Medical assistant	Accept
106	23	Employed	Male	Secondary level	156	79	32.4622	No	Malay	No	Yes	No	No	No	Medical assistant	Accept
107	26	Employed	Male	Secondary level	158	80	32.0461	No	Malay	No	Yes	No	No	No	Medical assistant	Accept
108	37	Employed	Male	Secondary level	162	80	30.4832	No	Malay	No	No	No	No	No	Medical assistant	Accept
109	38	Employed	Male	Secondary level	186	146	42.2014	No	Malay	No	Yes	No	No	No	Medical assistant	Accept
110	60	Unemployed	Female	Secondary level	138	78	40.9578	No	Malay	No	Yes	No	No	No	Medical assistant	Accept
111	60	Employed	Male	Secondary level	169	71	24.8591	Yes	Malay	No	Yes	No	No	No	Medical assistant	Accept
112	36	Unemployed	Female	Primary level	155	55	22.8928	No	Malay	No	No	No	No	No	Medical assistant	Accept
113	54	Unemployed	Female	Primary level	157	82	33.2671	No	Malay	No	Yes	No	No	No	Medical assistant	Accept
114	47	Unemployed	Female	Secondary level	167	90	32.2708	No	Malay	No	Yes	No	No	No	Clinician	Refuse
115	41	Unemployed	Female	Secondary level	157	54	21.9076	No	Malay	No	No	No	No	No	Clinician	Refuse
116	44	Unemployed	Female	Secondary level	152	43	18.6115	No	Malay	No	No	No	No	No	Nurses	Refuse
117	70	Unemployed	Female	Primary level	151	48	21.0517	No	Malay	No	No	No	No	No	Nurses	Refuse
118	73	Unemployed	Female	Primary level	153	52	22.2137	No	Malay	No	No	No	No	No	Nurses	Refuse
119	65	Employed	Male	Secondary level	160	56	21.875	Yes	Malay	No	Yes	No	No	No	Nurses	Refuse
120	31	Unemployed	Female	Secondary level	158	54	21.6311	No	Malay	No	No	No	No	No	Medical assistant	Refuse
121	29	Employed	Male	Secondary level	165	80	29.3848	Yes	Malay	No	No	No	No	No	Medical assistant	Refuse
122	57	Unemployed	Female	Secondary level	152	80	34.626	No	Malay	Yes	No	No	No	No	Medical assistant	Refuse
123	40	Unemployed	Female	Secondary level	159	60	23.7332	No	Malay	No	No	No	No	No	Medical assistant	Refuse
124	55	Employed	Male	Secondary level	169	67	23.4586	Yes	Malay	Yes	No	No	No	No	Medical assistant	Refuse
125	37	Unemployed	Female	Secondary level	173	75	25.0593	No	Malay	No	No	No	No	No	Medical assistant	Refuse
126	35	Unemployed	Female	Secondary level	152.5	53	22.7896	No	Malay	No	No	No	No	No	Medical assistant	Refuse
127	48	Unemployed	Female	Secondary level	150	56	24.8889	No	Malay	No	No	No	No	No	Medical assistant	Refuse
128	52	Unemployed	Female	Secondary level	151	63	27.6304	No	Malay	No	No	No	No	No	Medical assistant	Refuse
129	43	Employed	Male	Secondary level	168	72	25.5102	Yes	Malay	No	No	No	No	No	Medical assistant	Refuse
130	68	Unemployed	Male	No formal education	168	82	29.0533	No	Malay	No	No	Yes	No	No	Medical assistant	Refuse
131	66	Employed	Male	Primary level	162	68	25.9107	Yes	Malay	No	Yes	No	No	No	Medical assistant	Refuse
132	40	Employed	Female	Primary level	158	63	25.2363	No	Malay	No	No	Yes	No	No	Medical assistant	Refuse
133	58	Employed	Female	Primary level	148	56	25.5661	No	Malay	No	No	Yes	No	No	Medical assistant	Refuse
134	45	Employed	Male	Primary level	165	75	27.5482	No	Others	No	No	No	No	No	Medical assistant	Refuse
135	24	Employed	Male	Secondary level	152	75	32.4619	Yes	Malay	No	No	No	No	No	Medical assistant	Refuse
136	32	Employed	Male	No formal education	167	70	25.0995	Yes	Malay	No	No	No	No	No	Medical assistant	Refuse
137	69	Unemployed	Female	Secondary level	166	67	24.3141	No	Malay	Yes	Yes	Yes	No	No	Medical assistant	Refuse
138	71	Employed	Female	Secondary level	149	54	24.3232	No	Others	Yes	Yes	No	No	No	Medical assistant	Refuse
139	73	Employed	Male	Primary level	148	58	26.4792	Yes	Malay	Yes	No	No	No	No	Medical assistant	Refuse
140	46	Unemployed	Female	No formal education	147	58	26.8407	No	Others	Yes	Yes	Yes	No	No	Medical assistant	Refuse
141	67	Employed	Male	Secondary level	173	76	25.3934	Yes	Others	No	Yes	No	No	No	Medical assistant	Refuse
142	46	Employed	Male	Secondary level	169	66	23.1084	Yes	Others	No	No	No	No	No	Medical assistant	Refuse
143	43	Employed	Female	Secondary level	152	43	18.6115	No	Malay	No	No	No	No	No	Medical assistant	Refuse
144	27	Employed	Female	No formal education	153	67	28.6215	No	Malay	No	No	No	No	No	Clinician	Refuse
145	57	Employed	Female	Secondary level	156	79	32.4622	No	Malay	Yes	Yes	Yes	No	Yes	Medical assistant	Refuse
146	70	Employed	Male	College/University	140	75	38.2653	Yes	Malay	Yes	No	No	Yes	Yes	Clinician	Accept
147	57	Employed	Male	Primary level	165	60	22.0386	No	Others	Yes	Yes	No	No	Yes	Clinician	Accept
148	56	Unemployed	Female	Primary level	135	70	38.4088	No	Others	No	No	No	Yes	No	Clinician	Accept
149	58	Employed	Female	Primary level	119	68	48.0192	No	Others	Yes	No	No	Yes	No	Medical assistant	Accept
150	77	Unemployed	Female	Primary level	145	55	26.1593	No	Malay	Yes	Yes	No	Yes	No	Medical assistant	Accept
151	72	Employed	Female	Primary level	152	67	28.9993	Yes	Malay	No	No	No	No	Yes	Medical assistant	Accept
152	54	Employed	Female	No formal education	158	66	26.4381	No	Malay	No	Yes	Yes	No	No	Medical assistant	Refuse
153	46	Employed	Male	Secondary level	171	69	23.597	Yes	Indian	Yes	No	Yes	Yes	No	Medical assistant	Refuse
154	68	Unemployed	Female	Secondary level	162	81	30.8642	No	Chinese	Yes	Yes	No	No	No	Medical assistant	Refuse
155	54	Employed	Male	Secondary level	169	74	25.9095	Yes	Chinese	No	Yes	No	No	Yes	Medical assistant	Accept
156	62	Unemployed	Female	Secondary level	159	63	24.9199	No	Malay	Yes	Yes	No	Yes	No	Medical assistant	Refuse
157	40	Employed	Female	Secondary level	168	76	26.9274	No	Malay	Yes	No	No	No	Yes	Clinician	Accept
158	69	Unemployed	Female	Primary level	144	58	27.9707	No	Others	No	Yes	Yes	No	No	Medical assistant	Refuse
159	70	Employed	Male	Primary level	156	65	26.7094	Yes	Malay	No	Yes	No	No	No	Medical assistant	Refuse
160	59	Unemployed	Female	Secondary level	157	72	29.2101	No	Chinese	No	Yes	No	No	No	Medical assistant	Refuse
161	66	Employed	Male	Primary level	156	71	29.1749	Yes	Malay	Yes	Yes	No	No	No	Medical assistant	Refuse
162	58	Unemployed	Male	No formal education	169	78	27.31	No	Indian	No	Yes	Yes	No	No	Clinician	Accept
163	71	Unemployed	Male	College/University	165	72	26.4463	Yes	Indian	Yes	Yes	Yes	No	No	Clinician	Accept
164	50	Employed	Female	No formal education	160	63	24.6094	No	Malay	No	Yes	No	No	No	Clinician	Accept
165	65	Employed	Male	Secondary level	163	76	28.6048	Yes	Chinese	No	Yes	Yes	No	No	Clinician	Accept
166	52	Employed	Female	Secondary level	154	54	22.7694	No	Malay	No	Yes	Yes	No	No	Clinician	Accept
167	65	Unemployed	Female	Secondary level	160	60	23.4375	No	Indian	No	Yes	Yes	No	No	Clinician	Accept
168	50	Employed	Female	No formal education	148	50	22.8269	No	Malay	No	Yes	Yes	No	No	Clinician	Accept
169	54	Employed	Female	No formal education	154	52	21.9261	No	Malay	No	Yes	Yes	No	No	Clinician	Accept
170	51	Employed	Female	Secondary level	150	54	24	No	Malay	No	Yes	No	No	No	Clinician	Accept
171	62	Unemployed	Female	College/University	164	70	26.0262	No	Chinese	No	Yes	Yes	No	No	Clinician	Accept
172	70	Unemployed	Male	Primary level	150	74	32.8889	No	Malay	Yes	No	No	No	No	Clinician	Accept
173	50	Employed	Female	No formal education	149	45	20.2694	No	Malay	No	Yes	No	No	No	Clinician	Accept
174	52	Employed	Male	Secondary level	163	63	23.7118	Yes	Malay	No	Yes	Yes	No	No	Clinician	Accept
175	50	Unemployed	Female	Secondary level	148	50	22.8269	No	Chinese	Yes	Yes	Yes	No	No	Clinician	Accept
176	54	Employed	Male	Secondary level	170	68	23.5294	Yes	Malay	No	Yes	Yes	No	No	Clinician	Accept
177	60	Employed	Male	Secondary level	165	64	23.5078	No	Indian	No	Yes	Yes	No	No	Clinician	Accept
178	65	Unemployed	Male	Secondary level	156	54	22.1893	No	Indian	Yes	Yes	Yes	No	No	Clinician	Accept
179	60	Unemployed	Male	Secondary level	164	54	20.0773	No	Malay	Yes	Yes	Yes	No	No	Clinician	Accept
180	65	Unemployed	Male	No formal education	162	59	22.4813	Yes	Malay	Yes	Yes	Yes	No	No	Clinician	Accept
181	52	Employed	Male	Secondary level	154	64	26.986	Yes	Malay	No	Yes	Yes	No	No	Clinician	Accept
182	52	Employed	Male	Primary level	160	64	25	Yes	Malay	Yes	Yes	Yes	No	No	Clinician	Accept
183	55	Employed	Male	No formal education	162	65	24.7676	Yes	Malay	Yes	Yes	Yes	No	No	Clinician	Accept
184	64	Unemployed	Female	Primary level	150	49	21.7778	No	Malay	Yes	Yes	No	No	No	Clinician	Accept
185	55	Unemployed	Female	Primary level	148	52	23.74	No	Malay	Yes	Yes	No	No	No	Clinician	Accept
186	59	Employed	Male	Secondary level	160	59	23.0469	Yes	Malay	No	Yes	Yes	No	No	Clinician	Accept
187	68	Unemployed	Male	Primary level	165	78	28.6501	Yes	Malay	Yes	Yes	Yes	No	No	Clinician	Accept
188	59	Unemployed	Female	Primary level	156	59	24.2439	No	Malay	No	Yes	Yes	No	No	Clinician	Accept
189	56	Employed	Male	Secondary level	160	70	27.3437	Yes	Malay	Yes	Yes	No	No	No	Clinician	Accept
190	63	Employed	Male	Secondary level	165	70	25.7117	Yes	Malay	Yes	Yes	Yes	No	No	Clinician	Accept
191	59	Unemployed	Female	Secondary level	160	54	21.0937	No	Malay	Yes	Yes	Yes	No	No	Clinician	Accept
192	63	Unemployed	Male	Secondary level	160	56	21.875	No	Indian	Yes	Yes	Yes	No	No	Clinician	Accept
193	64	Unemployed	Male	No formal education	156	60	24.6548	No	Malay	No	Yes	Yes	No	No	Clinician	Accept
194	57	Employed	Male	Secondary level	162	65	24.7676	Yes	Malay	Yes	Yes	Yes	No	No	Clinician	Accept
195	64	Unemployed	Female	Primary level	152	62	26.8352	No	Malay	Yes	Yes	Yes	No	No	Clinician	Accept
196	66	Employed	Male	Secondary level	156	54	22.1893	Yes	Malay	No	Yes	Yes	No	No	Clinician	Accept
197	65	Unemployed	Male	Secondary level	160	64	25	No	Malay	Yes	Yes	Yes	No	No	Clinician	Accept
198	61	Unemployed	Male	Secondary level	160	64	25	Yes	Malay	Yes	Yes	No	No	No	Clinician	Accept
199	81	Unemployed	Male	Primary level	154	48	20.2395	No	Chinese	Yes	Yes	Yes	No	No	Clinician	Accept
200	60	Employed	Male	Secondary level	159	54	21.3599	No	Indian	Yes	Yes	Yes	No	No	Clinician	Accept
201	51	Employed	Male	Secondary level	165	69	25.3444	Yes	Malay	No	Yes	Yes	No	No	Clinician	Accept
202	50	Employed	Male	Secondary level	160	65	25.3906	Yes	Malay	No	Yes	Yes	No	No	Clinician	Accept
203	50	Employed	Male	Secondary level	158	69	27.6398	Yes	Malay	No	Yes	Yes	No	No	Clinician	Accept
204	55	Employed	Male	Secondary level	162	65	24.7676	Yes	Malay	No	Yes	Yes	No	No	Clinician	Accept
205	55	Unemployed	Female	Primary level	150	64	28.4444	No	Malay	No	Yes	Yes	No	No	Clinician	Accept
206	65	Employed	Male	Primary level	160	60	23.4375	Yes	Malay	No	Yes	Yes	No	No	Clinician	Accept
207	64	Unemployed	Female	College/University	149	50	22.5215	No	Malay	Yes	Yes	Yes	No	No	Clinician	Accept
208	59	Unemployed	Male	Secondary level	160	64	25	Yes	Malay	Yes	Yes	Yes	No	No	Clinician	Accept
209	58	Unemployed	Female	Primary level	160	61	23.8281	No	Chinese	Yes	Yes	No	No	No	Clinician	Accept
210	58	Employed	Male	Secondary level	164	65	24.1672	Yes	Chinese	Yes	Yes	Yes	No	No	Clinician	Accept
211	60	Unemployed	Male	Primary level	154	64	26.986	Yes	Malay	Yes	Yes	Yes	No	No	Clinician	Accept
212	60	Unemployed	Female	Primary level	154	54	22.7694	No	Indian	Yes	Yes	No	No	No	Clinician	Accept
213	60	Employed	Male	Secondary level	167	65	23.3067	No	Malay	Yes	Yes	No	No	No	Clinician	Accept
214	62	Employed	Female	Secondary level	162	60	22.8624	No	Chinese	Yes	Yes	Yes	No	No	Clinician	Accept
215	52	Unemployed	Female	Secondary level	151	50	21.9289	No	Malay	No	Yes	Yes	No	No	Clinician	Accept
216	54	Unemployed	Female	Primary level	152	50	21.6413	No	Indian	Yes	Yes	Yes	No	No	Clinician	Accept
217	55	Unemployed	Female	Secondary level	164	63	23.4236	No	Malay	No	Yes	Yes	No	No	Clinician	Accept
218	50	Employed	Male	Primary level	170	69	23.8754	Yes	Chinese	Yes	Yes	Yes	No	No	Clinician	Accept
219	52	Employed	Male	Secondary level	165	70	25.7117	Yes	Malay	Yes	Yes	Yes	No	No	Clinician	Accept
220	60	Employed	Female	Secondary level	153	54	23.0681	No	Malay	No	Yes	Yes	No	No	Clinician	Accept
221	58	Unemployed	Male	Secondary level	150	56	24.8889	No	Malay	Yes	Yes	Yes	No	No	Clinician	Accept
222	54	Unemployed	Female	Secondary level	170	74	25.6055	No	Indian	Yes	Yes	Yes	No	No	Clinician	Accept
223	52	Unemployed	Female	Primary level	152	60	25.9695	No	Malay	No	Yes	Yes	No	No	Clinician	Accept
224	64	Unemployed	Male	Secondary level	157	59	23.9361	Yes	Indian	Yes	Yes	Yes	No	No	Clinician	Accept
225	62	Unemployed	Female	Primary level	154	54	22.7694	No	Malay	Yes	Yes	Yes	No	No	Clinician	Accept
226	54	Unemployed	Female	Secondary level	150	58	25.7778	No	Malay	Yes	No	No	No	No	Clinician	Accept
227	58	Unemployed	Female	Primary level	150	48	21.3333	No	Malay	No	Yes	No	No	No	Clinician	Accept
228	54	Employed	Female	No formal education	152	54	23.3726	No	Malay	Yes	No	No	No	No	Clinician	Accept
229	60	Unemployed	Female	Primary level	150	56	24.8889	No	Malay	Yes	Yes	Yes	No	No	Clinician	Accept
230	58	Unemployed	Male	Secondary level	162	64	24.3865	No	Malay	Yes	Yes	Yes	No	No	Clinician	Accept
231	54	Unemployed	Female	No formal education	155	60	24.974	No	Malay	Yes	Yes	No	No	No	Clinician	Accept
232	52	Employed	Male	Secondary level	164	68	25.2826	Yes	Malay	Yes	Yes	Yes	No	No	Clinician	Accept
233	55	Unemployed	Female	No formal education	152	54	23.3726	No	Malay	Yes	Yes	No	No	No	Nurses	Accept
234	60	Unemployed	Male	Secondary level	170	68	23.5294	No	Malay	Yes	Yes	No	No	No	Nurses	Accept
235	55	Employed	Female	Secondary level	150	50	22.2222	No	Chinese	Yes	Yes	Yes	No	No	Nurses	Accept
236	56	Unemployed	Female	Secondary level	160	63	24.6094	No	Malay	No	Yes	Yes	No	No	Nurses	Accept
237	50	Unemployed	Female	Primary level	154	63	26.5643	No	Malay	Yes	Yes	No	No	No	Nurses	Accept
238	52	Employed	Female	No formal education	154	65	27.4077	No	Malay	No	Yes	Yes	No	No	Nurses	Accept
239	53	Unemployed	Female	Secondary level	153	59	25.204	No	Malay	No	No	No	No	No	Clinician	Accept
240	58	Unemployed	Male	Secondary level	155	64	26.6389	Yes	Malay	No	Yes	No	No	No	Clinician	Accept
241	61	Unemployed	Male	Secondary level	158	81	32.4467	No	Malay	Yes	No	No	No	No	Clinician	Accept
242	61	Unemployed	Male	Secondary level	158.5	73	29.0579	No	Malay	Yes	Yes	Yes	No	No	Clinician	Accept
243	57	Unemployed	Female	Secondary level	143	51	24.9401	No	Indian	No	Yes	Yes	No	No	Clinician	Accept
244	57	Unemployed	Male	No formal education	170	109	37.7163	No	Malay	No	Yes	Yes	No	No	Clinician	Accept
245	59	Unemployed	Male	Secondary level	153	70	29.903	No	Malay	No	Yes	No	No	No	Clinician	Accept
246	68	Unemployed	Male	Secondary level	176	79	25.5036	No	Indian	No	No	No	No	No	Clinician	Accept
247	65	Unemployed	Male	Secondary level	173	88.4	29.5366	Yes	Malay	No	Yes	Yes	No	No	Clinician	Accept
248	60	Employed	Male	Secondary level	165	74	27.1809	Yes	Malay	Yes	No	Yes	No	No	Clinician	Accept
249	62	Employed	Male	Secondary level	163	54	20.3244	No	Chinese	No	Yes	No	No	No	Clinician	Accept
250	58	Unemployed	Female	Secondary level	159	66	26.1066	No	Malay	No	Yes	No	No	No	Clinician	Accept
251	61	Employed	Male	Primary level	163	62	23.3355	No	Chinese	No	Yes	No	No	No	Clinician	Accept
252	65	Unemployed	Male	Primary level	160	61.3	23.9453	No	Malay	Yes	Yes	No	No	No	Clinician	Accept
253	54	Employed	Male	Secondary level	154	82	34.5758	No	Chinese	Yes	Yes	No	No	No	Clinician	Accept
254	61	Unemployed	Female	Primary level	163	54	20.3244	No	Chinese	No	Yes	No	No	No	Clinician	Accept
255	62	Unemployed	Female	Secondary level	145	76	36.1474	No	Malay	No	Yes	No	No	No	Clinician	Accept
256	60	Unemployed	Male	Secondary level	167	70	25.0995	No	Malay	Yes	No	No	No	No	Clinician	Accept
257	61	Unemployed	Male	Secondary level	160	98	38.2812	No	Malay	Yes	Yes	No	No	No	Clinician	Accept
258	67	Unemployed	Female	Secondary level	159	65	25.711	No	Indian	Yes	Yes	No	No	No	Clinician	Accept
259	61	Unemployed	Female	Secondary level	159	63	24.9199	No	Chinese	Yes	Yes	No	No	No	Clinician	Accept
260	64	Unemployed	Male	Secondary level	168.5	64	22.5414	No	Malay	Yes	Yes	No	No	No	Clinician	Accept
261	59	Unemployed	Male	Primary level	167	63.98	22.9409	No	Indian	Yes	Yes	No	No	No	Clinician	Accept
262	60	Unemployed	Female	Secondary level	157.5	64.7	26.0821	No	Malay	Yes	No	No	No	No	Clinician	Accept
263	59	Employed	Male	Secondary level	163	60	22.5827	No	Chinese	No	Yes	No	No	No	Clinician	Accept
264	60	Employed	Female	College/University	163	70	26.3465	No	Malay	Yes	Yes	No	No	No	Clinician	Accept
265	62	Employed	Male	Primary level	163	99	37.2615	Yes	Indian	No	Yes	No	No	No	Clinician	Accept
266	52	Employed	Male	Secondary level	173	95	31.7418	Yes	Indian	Yes	No	No	No	No	Clinician	Accept
267	69	Unemployed	Male	College/University	163	86	32.3685	No	Indian	Yes	Yes	No	No	No	Clinician	Accept
268	62	Unemployed	Female	Primary level	155	42.9	17.8564	No	Chinese	No	Yes	No	No	No	Clinician	Accept
269	62	Unemployed	Female	College/University	143	55.9	27.3363	No	Indian	Yes	Yes	No	No	No	Clinician	Accept
270	57	Unemployed	Female	Primary level	157	57	23.1247	No	Malay	Yes	Yes	No	No	No	Clinician	Accept
271	60	Employed	Male	Secondary level	155	62	25.8065	No	Chinese	No	Yes	No	No	No	Clinician	Accept
272	57	Unemployed	Male	Primary level	163	70	26.3465	Yes	Chinese	No	Yes	No	No	No	Clinician	Accept
273	67	Unemployed	Female	Primary level	144	80	38.5802	No	Malay	No	Yes	No	No	No	Clinician	Accept
274	69	Employed	Male	No formal education	163	70	26.3465	No	Indian	No	Yes	No	No	No	Clinician	Accept
275	62	Unemployed	Female	Secondary level	149	56.9	25.6295	No	Malay	Yes	Yes	No	No	No	Clinician	Accept
276	62	Unemployed	Female	Primary level	147	70	32.3939	No	Indian	Yes	Yes	Yes	No	No	Clinician	Accept
277	64	Unemployed	Female	Primary level	147	55.6	25.73	No	Malay	Yes	Yes	No	No	No	Clinician	Accept
278	52	Unemployed	Female	Secondary level	159	76.6	30.2994	No	Malay	No	Yes	No	No	No	Clinician	Accept
279	50	Employed	Female	Secondary level	153	53	22.6409	Yes	Indian	No	Yes	No	No	No	Clinician	Accept
280	57	Unemployed	Female	Secondary level	148	68.7	31.3641	No	Indian	No	Yes	Yes	No	No	Clinician	Accept
281	51	Employed	Male	Secondary level	153	84.4	36.0545	No	Malay	Yes	Yes	No	No	No	Clinician	Accept
282	60	Unemployed	Female	Secondary level	156	79	32.4622	No	Malay	No	Yes	Yes	No	No	Clinician	Accept
283	65	Unemployed	Male	Secondary level	170	76	26.2976	No	Malay	Yes	Yes	Yes	No	No	Clinician	Accept
284	69	Unemployed	Male	Secondary level	163	66	24.841	No	Malay	No	Yes	Yes	No	No	Clinician	Accept
285	69	Unemployed	Female	Secondary level	139	38.7	20.03	No	Malay	No	Yes	Yes	No	No	Clinician	Accept
286	58	Unemployed	Female	Primary level	145	61	29.0131	No	Malay	No	No	No	No	No	Clinician	Accept
287	58	Unemployed	Female	Secondary level	152	58	25.1039	No	Malay	No	Yes	Yes	No	No	Clinician	Accept
288	55	Unemployed	Male	Primary level	154	80.6	33.9855	No	Malay	Yes	No	Yes	No	No	Clinician	Accept
289	56	Unemployed	Male	Secondary level	173	84	28.0664	No	Malay	Yes	Yes	Yes	No	No	Clinician	Accept
290	64	Employed	Male	Primary level	170	46.4	16.0554	Yes	Malay	No	No	Yes	No	No	Clinician	Accept
291	69	Unemployed	Female	Primary level	164	47.8	17.7722	No	Malay	No	Yes	Yes	No	No	Clinician	Accept
292	63	Unemployed	Male	Secondary level	163	70	26.3465	Yes	Malay	No	Yes	Yes	No	No	Clinician	Accept
293	51	Employed	Female	Secondary level	159	59.5	23.5355	No	Malay	No	No	No	No	No	Clinician	Accept
294	34	Unemployed	Male	No formal education	163	71.7	26.9863	No	Indian	No	No	No	No	No	Clinician	Accept
295	53	Unemployed	Female	Secondary level	155	91	37.8772	No	Malay	No	No	Yes	No	No	Clinician	Accept
296	64	Unemployed	Male	Secondary level	163	68.5	25.7819	No	Malay	No	No	Yes	No	No	Clinician	Accept
297	52	Unemployed	Female	No formal education	149	57.9	26.0799	No	Malay	No	No	Yes	No	No	Clinician	Accept
298	58	Unemployed	Male	Secondary level	169.5	59	20.5358	No	Indian	Yes	No	No	No	No	Clinician	Accept
299	56	Employed	Female	Secondary level	164	66.2	24.6133	No	Indian	Yes	Yes	Yes	No	No	Clinician	Accept
300	60	Employed	Male	Secondary level	163	79	29.7339	No	Malay	Yes	Yes	Yes	No	No	Clinician	Accept
301	54	Unemployed	Male	Secondary level	159	68	26.8977	No	Malay	Yes	Yes	No	No	No	Clinician	Accept
302	64	Unemployed	Male	Secondary level	162	54.3	20.6904	No	Malay	Yes	No	No	No	No	Clinician	Accept
303	54	Employed	Female	Secondary level	163	72	27.0993	Yes	Chinese	Yes	Yes	Yes	No	No	Clinician	Accept
304	68	Unemployed	Male	Secondary level	167	60	21.5139	No	Malay	Yes	Yes	Yes	No	No	Clinician	Accept
305	58	Unemployed	Male	Secondary level	163	63.9	24.0506	No	Malay	Yes	Yes	Yes	No	No	Clinician	Accept
306	61	Unemployed	Female	Secondary level	159	63	24.9199	No	Chinese	Yes	Yes	No	No	No	Clinician	Accept
307	53	Unemployed	Male	Primary level	165	92	33.7925	Yes	Malay	No	Yes	Yes	No	No	Clinician	Accept
308	71	Unemployed	Male	Secondary level	161.5	70	26.8382	No	Malay	No	Yes	No	No	No	Clinician	Accept
309	62	Unemployed	Male	Secondary level	169	79	27.6601	No	Malay	Yes	No	No	No	No	Clinician	Accept
310	58	Unemployed	Female	Secondary level	154	72.9	30.7387	No	Malay	Yes	No	No	No	No	Clinician	Accept
311	60	Employed	Male	Secondary level	165	75	27.5482	No	Malay	Yes	Yes	No	No	No	Clinician	Accept
312	56	Unemployed	Female	Secondary level	159	63	24.9199	No	Malay	Yes	Yes	No	No	No	Clinician	Accept
313	48	Unemployed	Female	Secondary level	137	85.6	45.6071	No	Malay	Yes	Yes	No	No	No	Clinician	Accept
314	58	Unemployed	Male	Secondary level	157	82.6	33.5105	No	Malay	Yes	Yes	No	No	No	Clinician	Accept
315	57	Unemployed	Female	Secondary level	148.5	63	28.5685	No	Malay	Yes	Yes	No	No	No	Clinician	Accept
316	69	Unemployed	Male	Secondary level	160	80.2	31.3281	No	Chinese	Yes	Yes	Yes	No	No	Clinician	Refuse
317	65	Unemployed	Female	Primary level	163	59	22.2063	No	Malay	Yes	Yes	Yes	No	Yes	Clinician	Accept
318	53	Employed	Male	No formal education	169	88	30.8112	No	Malay	Yes	No	No	No	No	Clinician	Refuse
319	53	Unemployed	Female	Secondary level	154.5	67	28.0684	No	Malay	No	Yes	Yes	No	Yes	Clinician	Accept
320	62	Unemployed	Male	Primary level	156	63	25.8876	Yes	Malay	Yes	Yes	Yes	No	No	Clinician	Refuse
321	55	Employed	Male	Primary level	168	75	26.5731	No	Malay	No	No	No	No	No	Medical assistant	Refuse
322	75	Unemployed	Male	Primary level	163	73	27.4756	No	Malay	No	No	No	No	No	Medical assistant	Refuse
323	65	Employed	Male	Primary level	162	75	28.578	No	Malay	Yes	No	No	No	No	Medical assistant	Refuse
324	52	Unemployed	Female	Primary level	158	60	24.0346	No	Malay	No	Yes	No	No	No	Medical assistant	Refuse
325	52	Employed	Male	Primary level	165	80	29.3848	No	Malay	No	Yes	No	No	No	Medical assistant	Refuse
326	62	Unemployed	Male	Primary level	162	72	27.4348	No	Malay	No	No	No	No	No	Medical assistant	Refuse
327	58	Unemployed	Female	Primary level	158	65	26.0375	No	Malay	Yes	No	No	No	No	Clinician	Accept
328	68	Unemployed	Male	Primary level	165	92	33.7925	Yes	Malay	Yes	Yes	Yes	No	No	Clinician	Accept
329	58	Employed	Female	No formal education	158	65	26.0375	No	Malay	No	Yes	No	No	No	Clinician	Accept
330	62	Unemployed	Female	College/University	152	42	18.1787	No	Others	No	Yes	No	No	No	Clinician	Accept
331	63	Unemployed	Female	Primary level	160	59	23.0469	No	Malay	No	Yes	Yes	No	No	Clinician	Accept
332	63	Unemployed	Female	Primary level	163	63	23.7118	No	Chinese	No	Yes	No	No	No	Clinician	Accept
333	87	Unemployed	Male	Primary level	168	72	25.5102	No	Malay	No	No	No	No	No	Clinician	Accept
334	56	Unemployed	Female	Primary level	160	62	24.2187	No	Malay	No	No	No	No	No	Clinician	Accept
335	60	Unemployed	Female	College/University	159	65	25.711	No	Malay	No	Yes	No	No	No	Clinician	Accept
336	70	Unemployed	Female	Primary level	165	72	26.4463	No	Malay	Yes	No	No	No	No	Clinician	Refuse
337	51	Employed	Male	Secondary level	163	52	19.5717	No	Malay	No	No	Yes	No	No	Medical assistant	Refuse
338	49	Employed	Female	Secondary level	158	62	24.8358	No	Malay	No	No	Yes	No	No	Medical assistant	Refuse
339	65	Unemployed	Female	Primary level	162	72	27.4348	No	Malay	No	No	No	No	No	Clinician	Accept
340	57	Unemployed	Female	Primary level	152	69	29.865	No	Malay	Yes	Yes	No	No	No	Clinician	Accept
341	48	Unemployed	Female	Secondary level	162	65	24.7676	No	Malay	No	No	No	No	No	Clinician	Accept
342	52	Unemployed	Female	Primary level	159	62	24.5243	No	Malay	Yes	No	No	No	No	Clinician	Accept
343	65	Unemployed	Female	College/University	152	58	25.1039	No	Malay	No	Yes	No	No	No	Clinician	Accept
344	61	Unemployed	Female	Primary level	156	69	28.3531	No	Malay	No	No	No	No	No	Clinician	Accept
345	58	Unemployed	Male	Primary level	162	72	27.4348	No	Malay	No	Yes	No	No	No	Clinician	Accept
346	62	Unemployed	Female	Primary level	152	66	28.5665	No	Malay	Yes	No	No	No	No	Clinician	Accept
347	50	Employed	Male	Secondary level	165	65	23.8751	No	Malay	No	No	No	No	No	Medical assistant	Refuse
348	79	Unemployed	Female	Primary level	152	62	26.8352	No	Malay	No	No	No	No	No	Clinician	Accept
349	60	Unemployed	Female	Primary level	158	65	26.0375	No	Malay	Yes	No	No	No	No	Clinician	Accept
350	72	Unemployed	Male	Primary level	162	72	27.4348	No	Malay	No	Yes	No	No	No	Clinician	Accept
351	60	Unemployed	Female	Primary level	153	57	24.3496	No	Malay	No	No	No	No	No	Clinician	Accept
352	58	Unemployed	Female	Primary level	156	58	23.833	No	Malay	No	No	No	No	No	Clinician	Accept
353	59	Employed	Male	Primary level	165	72	26.4463	No	Malay	No	No	No	No	No	Clinician	Accept
354	64	Unemployed	Female	Primary level	180	58	17.9012	No	Malay	No	No	No	No	No	Clinician	Accept
355	59	Unemployed	Female	Primary level	158	62	24.8358	No	Malay	No	No	No	No	No	Clinician	Accept
356	68	Unemployed	Female	Primary level	160	62	24.2187	No	Malay	No	Yes	No	No	No	Clinician	Accept
357	83	Unemployed	Male	Primary level	159	65	25.711	No	Malay	No	Yes	No	No	No	Clinician	Accept
358	54	Employed	Male	Primary level	165	70	25.7117	No	Malay	No	Yes	No	No	No	Clinician	Accept
359	51	Unemployed	Male	Secondary level	166	72	26.1286	No	Malay	No	No	Yes	No	No	Clinician	Accept
360	51	Unemployed	Male	Secondary level	165	72	26.4463	No	Malay	No	No	No	No	No	Clinician	Accept
361	60	Unemployed	Female	Primary level	162	82	31.2452	No	Malay	No	No	No	No	No	Medical assistant	Accept
362	71	Unemployed	Male	Secondary level	162	72	27.4348	No	Malay	Yes	Yes	No	No	No	Clinician	Accept
363	64	Unemployed	Female	Primary level	158	62	24.8358	No	Malay	No	Yes	No	No	No	Medical assistant	Accept
364	55	Unemployed	Male	Primary level	162	65	24.7676	No	Malay	No	No	Yes	No	No	Medical assistant	Accept
365	68	Unemployed	Female	College/University	158	68	27.2392	No	Malay	No	Yes	No	No	No	Medical assistant	Accept
366	48	Unemployed	Female	Secondary level	156	71	29.1749	No	Malay	No	No	No	No	No	Medical assistant	Refuse
367	68	Unemployed	Male	Secondary level	168	78	27.6361	Yes	Malay	No	Yes	No	No	No	Medical assistant	Refuse
368	49	Unemployed	Female	Secondary level	156	48	19.7239	No	Malay	No	No	No	No	No	Medical assistant	Refuse
369	29	Employed	Female	Secondary level	145	45	21.4031	No	Malay	No	No	No	No	No	Medical assistant	Refuse
370	52	Employed	Female	Secondary level	163	71	26.7229	No	Malay	No	No	No	No	No	Medical assistant	Refuse
371	82	Unemployed	Male	College/University	158	45	18.026	Yes	Malay	No	No	No	No	No	Medical assistant	Refuse
372	57	Unemployed	Female	Primary level	163	63	23.7118	No	Malay	No	Yes	No	No	No	Medical assistant	Refuse
373	46	Employed	Male	Secondary level	160	75	29.2969	Yes	Malay	No	No	No	No	No	Medical assistant	Refuse
374	47	Unemployed	Female	Secondary level	160	64	25	No	Malay	No	No	No	No	No	Nurses	Refuse
375	54	Employed	Male	Secondary level	157.4	61	24.6218	Yes	Malay	No	No	No	No	No	Nurses	Refuse
376	45	Employed	Male	Primary level	161	65	25.0762	Yes	Malay	No	No	No	No	No	Medical assistant	Refuse
377	52	Employed	Female	Secondary level	149	56.5	25.4493	No	Malay	No	No	Yes	No	No	Nurses	Refuse
378	58	Unemployed	Female	Primary level	150	60	26.6667	No	Malay	No	Yes	No	No	No	Medical assistant	Refuse
379	41	Employed	Female	No formal education	157	63	25.5588	No	Malay	No	No	No	No	No	Medical assistant	Refuse
380	48	Employed	Female	Secondary level	155	62	25.8065	No	Malay	No	No	No	No	No	Nurses	Refuse
381	60	Unemployed	Male	Primary level	159	57	22.5466	Yes	Malay	No	No	No	No	No	Medical assistant	Refuse
382	57	Employed	Male	Secondary level	160	71	27.7344	Yes	Malay	No	Yes	No	No	No	Medical assistant	Refuse
383	59	Employed	Male	No formal education	163	70	26.3465	No	Malay	Yes	Yes	No	No	No	Clinician	Refuse
384	53	Unemployed	Female	Secondary level	146	48.6	22.7998	No	Malay	Yes	No	Yes	No	No	Medical assistant	Refuse
385	67	Unemployed	Female	Primary level	155	57	23.7253	No	Malay	Yes	Yes	No	No	No	Medical assistant	Refuse
386	42	Unemployed	Female	Secondary level	150	54	24	No	Malay	No	No	No	No	No	Medical assistant	Refuse
387	47	Unemployed	Female	Secondary level	158	70	28.0404	No	Malay	No	No	Yes	No	No	Medical assistant	Refuse
388	31	Employed	Male	Secondary level	165	75	27.5482	Yes	Malay	No	No	No	No	No	Medical assistant	Refuse
389	28	Employed	Male	Secondary level	171	80	27.3588	Yes	Malay	No	No	No	No	No	Medical assistant	Refuse
390	51	Employed	Male	Secondary level	170	87	30.1038	Yes	Malay	No	No	No	No	No	Medical assistant	Refuse
391	48	Unemployed	Male	Secondary level	164	60	22.3081	Yes	Malay	No	No	No	No	No	Clinician	Accept
392	55	Unemployed	Female	Primary level	154	83	34.9975	No	Indian	Yes	Yes	Yes	No	No	Nurses	Accept
393	68	Unemployed	Male	Primary level	166	77	27.9431	No	Indian	Yes	Yes	No	No	Yes	Nurses	Accept
394	61	Employed	Male	Primary level	162.5	95	35.9763	No	Indian	Yes	Yes	Yes	No	No	Medical assistant	Accept
395	33	Unemployed	Female	Secondary level	152	43	18.6115	No	Malay	No	No	No	No	No	Medical assistant	Accept
396	44	Employed	Male	Secondary level	160	64	25	No	Malay	No	No	No	No	No	Medical assistant	Accept
397	44	Employed	Male	Secondary level	160	70	27.3437	No	Malay	No	No	No	No	No	Nurses	Accept
398	54	Unemployed	Male	Secondary level	161	65	25.0762	No	Malay	Yes	Yes	No	No	No	Nurses	Accept
399	66	Unemployed	Female	College/University	144	68	32.7932	No	Malay	Yes	Yes	No	No	No	Medical assistant	Accept
400	52	Unemployed	Female	Secondary level	151	71	31.139	No	Malay	Yes	Yes	No	No	No	Nurses	Accept
401	60	Employed	Male	Secondary level	166	68	24.677	No	Malay	Yes	Yes	No	No	No	Nurses	Refuse
402	68	Unemployed	Male	Secondary level	155	56	23.3091	No	Malay	Yes	No	No	No	No	Nurses	Refuse
403	50	Employed	Female	Secondary level	157	73	29.6158	No	Malay	No	No	No	No	No	Medical assistant	Refuse
404	61	Employed	Male	Primary level	169	68	23.8087	Yes	Malay	No	No	No	No	Yes	Nurses	Refuse
405	66	Unemployed	Male	College/University	163	66	24.841	Yes	Malay	Yes	No	No	No	No	Nurses	Refuse
406	76	Unemployed	Female	College/University	151	54	23.6832	No	Malay	No	No	No	No	No	Nurses	Refuse
407	52	Unemployed	Male	Secondary level	161	61	23.533	No	Malay	Yes	No	No	No	No	Nurses	Refuse
408	40	Employed	Female	No formal education	145	81	38.5256	No	Malay	No	Yes	No	No	No	Nurses	Refuse
409	53	Unemployed	Female	Primary level	156	73	29.9967	No	Malay	No	No	No	No	No	Nurses	Refuse
410	59	Unemployed	Female	Secondary level	153	73	31.1846	No	Malay	No	No	Yes	No	No	Medical assistant	Refuse
411	64	Unemployed	Male	Secondary level	172	63	21.2953	No	Malay	Yes	Yes	No	No	No	Medical assistant	Refuse
412	53	Unemployed	Female	Secondary level	156	63	25.8876	No	Indian	Yes	No	No	No	No	Medical assistant	Accept
413	63	Employed	Male	Secondary level	168	77	27.2817	No	Malay	Yes	No	No	No	No	Medical assistant	Accept
414	61	Unemployed	Female	Secondary level	153	61	26.0584	No	Indian	Yes	No	Yes	No	No	Nurses	Accept
415	60	Employed	Male	Primary level	169	90	31.5115	No	Indian	Yes	No	No	No	No	Medical assistant	Refuse
416	59	Unemployed	Male	Secondary level	175	86	28.0816	No	Malay	Yes	Yes	No	No	No	Medical assistant	Refuse
417	63	Unemployed	Female	Secondary level	151	56	24.5603	No	Malay	Yes	No	No	No	No	Medical assistant	Accept
418	57	Unemployed	Female	Secondary level	158	71	28.441	No	Malay	Yes	No	No	No	No	Medical assistant	Accept
419	79	Unemployed	Female	Primary level	156	66	27.1203	No	Malay	Yes	Yes	Yes	No	No	Medical assistant	Accept
420	66	Employed	Male	Secondary level	168	77	27.2817	No	Indian	Yes	No	No	No	No	Medical assistant	Accept
421	53	Unemployed	Female	Secondary level	159	63	24.9199	No	Malay	Yes	No	No	No	No	Nurses	Accept
422	50	Unemployed	Male	Secondary level	163	71	26.7229	No	Malay	No	No	No	No	No	Nurses	Accept
423	59	Unemployed	Female	Primary level	153	54	23.0681	No	Malay	Yes	Yes	Yes	No	No	Clinician	Refuse
424	43	Unemployed	Female	Secondary level	159	72	28.4799	No	Malay	No	No	No	No	No	Nurses	Accept
425	74	Unemployed	Female	Secondary level	159	63	24.9199	No	Malay	No	Yes	No	No	No	Clinician	Accept
426	64	Unemployed	Female	Secondary level	157	60	24.3418	No	Malay	No	No	No	No	No	Clinician	Accept
427	57	Employed	Male	Secondary level	168	66	23.3844	Yes	Malay	No	No	No	No	No	Medical assistant	Accept
428	70	Unemployed	Female	Primary level	163	63	23.7118	No	Malay	No	No	No	No	No	Medical assistant	Accept
429	59	Unemployed	Female	Secondary level	152	73	31.5963	No	Malay	No	Yes	No	No	No	Medical assistant	Accept
430	57	Unemployed	Female	Secondary level	150	72	32	No	Malay	Yes	Yes	Yes	No	No	Medical assistant	Accept
431	55	Employed	Female	Secondary level	148	55	25.1096	No	Malay	No	No	No	No	No	Medical assistant	Refuse
432	53	Unemployed	Female	Primary level	152	61	26.4024	No	Malay	No	No	No	No	No	Medical assistant	Accept
433	73	Employed	Male	Primary level	167	50	17.9282	Yes	Malay	No	Yes	No	No	No	Clinician	Accept
434	56	Employed	Male	Primary level	168	78	27.6361	Yes	Malay	No	No	No	No	No	Medical assistant	Refuse
435	51	Employed	Male	Secondary level	163	60	22.5827	No	Malay	No	No	No	No	No	Nurses	Accept
436	60	Unemployed	Female	Secondary level	144	50	24.1127	No	Malay	Yes	No	No	No	No	Clinician	Accept
437	62	Employed	Male	Secondary level	160	62	24.2187	No	Malay	No	No	No	No	No	Medical assistant	Accept
438	63	Unemployed	Female	Primary level	159	63	24.9199	No	Malay	Yes	No	No	No	No	Clinician	Accept
439	64	Unemployed	Male	Primary level	155	70	29.1363	No	Malay	Yes	No	No	No	No	Clinician	Accept
440	52	Employed	Female	Secondary level	169	54	18.9069	Yes	Malay	No	No	No	No	No	Medical assistant	Refuse
441	76	Employed	Male	Primary level	171	60	20.5191	No	Malay	No	Yes	No	No	No	Clinician	Accept
442	56	Unemployed	Female	Secondary level	156	50	20.5457	No	Malay	No	Yes	No	No	No	Medical assistant	Accept
443	71	Employed	Male	Primary level	147	46	21.2874	No	Malay	No	Yes	No	No	No	Medical assistant	Refuse
444	79	Unemployed	Male	Primary level	168	58	20.5499	No	Malay	No	No	No	No	No	Clinician	Refuse
445	63	Unemployed	Female	Secondary level	157	54	21.9076	No	Malay	No	Yes	No	No	No	Clinician	Accept
446	50	Employed	Male	Secondary level	169	73	25.5593	Yes	Malay	No	No	No	No	No	Medical assistant	Refuse
447	53	Unemployed	Female	Secondary level	159	63	24.9199	No	Malay	No	No	No	No	No	Medical assistant	Accept
448	54	Employed	Male	Secondary level	165	66	24.2424	No	Chinese	No	Yes	No	No	No	Clinician	Accept
449	67	Unemployed	Female	Primary level	150	64	28.4444	No	Malay	No	No	No	No	No	Nurses	Accept
450	51	Employed	Female	Secondary level	159	50	19.7777	Yes	Malay	No	No	No	No	No	Clinician	Accept
451	63	Unemployed	Female	Secondary level	153	63	26.9127	No	Malay	No	No	No	No	No	Medical assistant	Accept
452	62	Employed	Male	Primary level	158	82	32.8473	Yes	Malay	No	No	No	No	No	Medical assistant	Accept
453	67	Unemployed	Female	Primary level	148	36	16.4354	No	Malay	No	Yes	No	No	No	Clinician	Accept
454	56	Unemployed	Female	Secondary level	155	60	24.974	No	Malay	No	No	No	No	No	Medical assistant	Accept
455	68	Employed	Male	Primary level	163	70	26.3465	No	Malay	No	No	No	No	No	Clinician	Accept
456	81	Unemployed	Female	Primary level	163	63	23.7118	No	Malay	No	No	No	No	No	Clinician	Accept
457	73	Employed	Male	Primary level	150	45	20	No	Malay	No	Yes	No	No	No	Medical assistant	Accept
458	53	Employed	Male	Secondary level	163	70	26.3465	Yes	Others	No	No	No	No	No	Nurses	Accept
459	66	Unemployed	Female	Primary level	151	52	22.806	No	Malay	No	No	No	No	No	Medical assistant	Accept
460	65	Employed	Male	Primary level	167	63	22.5896	Yes	Malay	No	No	No	No	No	Medical assistant	Accept
461	70	Employed	Male	Primary level	167	82	29.4023	Yes	Malay	Yes	No	No	No	No	Medical assistant	Accept
462	53	Employed	Male	Secondary level	163	70	26.3465	Yes	Malay	No	No	No	No	No	Medical assistant	Accept
463	74	Unemployed	Female	College/University	147	58	26.8407	No	Malay	Yes	No	No	No	No	Medical assistant	Refuse
464	53	Unemployed	Female	Primary level	156	60	24.6548	No	Malay	Yes	Yes	Yes	No	No	Nurses	Refuse
465	59	Employed	Male	Secondary level	165	75	27.5482	Yes	Malay	No	Yes	No	Yes	No	Nurses	Accept
466	66	Unemployed	Female	Primary level	143	47	22.984	No	Indian	No	No	No	No	Yes	Clinician	Accept
467	49	Unemployed	Male	Secondary level	165	80	29.3848	No	Malay	No	No	No	No	No	Clinician	Accept
468	56	Unemployed	Female	Secondary level	150	57	25.3333	No	Malay	Yes	Yes	Yes	No	No	Nurses	Accept
469	56	Unemployed	Female	Secondary level	141	58	29.1736	No	Malay	No	Yes	No	No	No	Nurses	Accept
470	73	Unemployed	Male	Primary level	155	62	25.8065	Yes	Malay	Yes	Yes	Yes	No	No	Nurses	Accept
471	68	Employed	Male	Primary level	158	76	30.4438	No	Chinese	Yes	Yes	Yes	No	No	Nurses	Accept
472	70	Unemployed	Female	Primary level	153	52.5	22.4273	No	Chinese	Yes	Yes	Yes	No	No	Nurses	Accept
473	73	Unemployed	Female	Secondary level	159	63	24.9199	No	Malay	Yes	No	No	No	No	Nurses	Accept
474	73	Employed	Male	Primary level	163	70	26.3465	No	Malay	Yes	No	No	No	No	Nurses	Accept
475	67	Unemployed	Female	Secondary level	159	63	24.9199	No	Malay	Yes	No	No	No	No	Nurses	Accept
476	70	Employed	Female	College/University	163	63	23.7118	No	Malay	Yes	No	No	No	No	Nurses	Accept
477	60	Unemployed	Female	Primary level	158	62	24.8358	No	Malay	No	Yes	Yes	No	No	Medical assistant	Accept
478	49	Unemployed	Female	Secondary level	162	80	30.4832	No	Malay	No	No	No	No	No	Medical assistant	Accept
479	77	Unemployed	Male	Primary level	160	70	27.3437	No	Malay	No	No	No	No	No	Medical assistant	Accept
480	67	Unemployed	Female	Primary level	160	65	25.3906	No	Malay	No	Yes	No	No	No	Medical assistant	Accept
481	63	Employed	Male	Primary level	159	70	27.6888	No	Malay	No	No	No	No	No	Medical assistant	Accept
482	58	Unemployed	Female	Secondary level	160	62	24.2187	No	Malay	No	No	No	No	No	Medical assistant	Accept
483	63	Unemployed	Male	Primary level	158	75	30.0433	No	Malay	No	No	No	No	No	Medical assistant	Accept
484	55	Unemployed	Female	Secondary level	156	56	23.0112	No	Malay	No	No	No	No	No	Medical assistant	Accept
485	73	Employed	Male	Secondary level	160	61	23.8281	No	Malay	No	No	No	No	No	Medical assistant	Accept
486	62	Unemployed	Female	Primary level	163	63	23.7118	No	Malay	No	No	No	No	No	Medical assistant	Accept
487	53	Employed	Male	Secondary level	165	61	22.4059	No	Malay	No	No	No	No	No	Medical assistant	Accept
488	52	Unemployed	Female	Secondary level	154	52	21.9261	No	Malay	No	No	No	No	No	Medical assistant	Accept
489	72	Unemployed	Female	Secondary level	135	48	26.3374	No	Malay	No	No	No	No	No	Medical assistant	Accept
490	60	Employed	Male	Primary level	165	59	21.6713	No	Malay	No	Yes	No	No	No	Medical assistant	Accept
491	43	Employed	Male	Primary level	158	61	24.4352	Yes	Malay	No	No	No	No	No	Medical assistant	Accept
492	59	Employed	Female	Secondary level	167	70	25.0995	No	Malay	Yes	No	No	No	No	Medical assistant	Accept
493	63	Employed	Male	Primary level	169	50	17.5064	Yes	Malay	Yes	No	No	No	No	Medical assistant	Accept
494	58	Employed	Male	Secondary level	170	68	23.5294	No	Malay	Yes	No	No	No	No	Medical assistant	Accept
495	53	Employed	Female	Secondary level	159	63	24.9199	No	Malay	No	No	No	No	No	Medical assistant	Accept
496	69	Employed	Male	Primary level	163	71	26.7229	No	Malay	No	Yes	No	No	No	Medical assistant	Accept
497	56	Employed	Female	Secondary level	151	68	29.8233	No	Malay	Yes	Yes	Yes	No	No	Nurses	Refuse
498	54	Employed	Male	Primary level	163	70	26.3465	No	Malay	Yes	Yes	Yes	No	No	Nurses	Refuse
499	68	Unemployed	Male	Primary level	163	81	30.4867	No	Malay	Yes	Yes	Yes	No	No	Nurses	Refuse
500	57	Unemployed	Female	Primary level	149	43	19.3685	No	Malay	No	Yes	No	No	No	Nurses	Refuse
501	66	Unemployed	Female	Primary level	154	85	35.8408	No	Malay	Yes	Yes	Yes	No	No	Nurses	Refuse
502	58	Unemployed	Female	Secondary level	154	60	25.2994	No	Malay	No	Yes	No	No	No	Nurses	Refuse
503	60	Unemployed	Female	Primary level	160	65	25.3906	No	Malay	Yes	No	No	No	No	Medical assistant	Refuse
504	53	Unemployed	Male	Secondary level	171	76	25.9909	No	Malay	No	Yes	No	No	No	Medical assistant	Refuse
505	66	Unemployed	Female	Primary level	153	62	26.4855	No	Malay	No	No	Yes	No	No	Medical assistant	Refuse
506	41	Employed	Male	Secondary level	169	70	24.5089	No	Malay	No	No	No	No	No	Medical assistant	Refuse
507	27	Employed	Female	Secondary level	159	56	22.151	No	Malay	No	No	No	No	No	Medical assistant	Refuse
508	30	Employed	Female	No formal education	164	58	21.5645	No	Malay	No	No	No	No	No	Medical assistant	Refuse
509	28	Employed	Male	Secondary level	160	50	19.5312	No	Malay	No	No	No	No	No	Medical assistant	Refuse
510	48	Employed	Male	Secondary level	163	70	26.3465	No	Malay	No	No	No	No	No	Medical assistant	Refuse
511	57	Employed	Male	Primary level	160	60	23.4375	Yes	Malay	No	Yes	No	No	No	Medical assistant	Refuse
512	54	Employed	Male	Secondary level	161	59	22.7615	No	Malay	No	No	No	No	No	Medical assistant	Refuse
513	68	Employed	Female	Primary level	162	53	20.1951	No	Malay	No	Yes	Yes	No	No	Medical assistant	Refuse
514	65	Unemployed	Male	Secondary level	163	51	19.1953	Yes	Malay	Yes	Yes	No	No	No	Nurses	Refuse
515	79	Unemployed	Female	College/University	158	81	32.4467	No	Malay	Yes	Yes	Yes	No	No	Nurses	Refuse
516	50	Unemployed	Female	Secondary level	156	50	20.5457	No	Malay	Yes	No	No	No	No	Nurses	Refuse
517	71	Unemployed	Male	Primary level	148	49	22.3703	No	Malay	No	Yes	No	No	No	Nurses	Refuse
518	61	Unemployed	Male	Secondary level	166.2	72	26.0658	No	Malay	Yes	No	Yes	No	No	Nurses	Refuse
519	61	Unemployed	Male	Primary level	160	65	25.3906	No	Malay	Yes	Yes	Yes	No	No	Nurses	Refuse
520	67	Unemployed	Male	Secondary level	158	57.4	22.9931	No	Chinese	Yes	Yes	Yes	No	No	Clinician	Refuse
521	65	Unemployed	Male	Secondary level	161	60.5	23.3401	No	Chinese	Yes	Yes	Yes	No	No	Nurses	Accept
522	62	Unemployed	Female	Primary level	150	79	35.1111	No	Malay	No	Yes	No	Yes	No	Nurses	Accept
523	74	Unemployed	Male	No formal education	162	70.1	26.7109	No	Malay	Yes	No	Yes	Yes	No	Clinician	Accept
524	58	Employed	Male	No formal education	167.5	64.3	22.9182	No	Malay	Yes	No	Yes	Yes	No	Clinician	Accept
525	70	Unemployed	Male	Secondary level	166	63.4	23.0077	No	Malay	No	Yes	No	Yes	No	Nurses	Accept
526	54	Employed	Male	Secondary level	156.5	72.8	29.7237	Yes	Malay	No	No	No	No	No	Nurses	Refuse
527	57	Employed	Female	Secondary level	156	72	29.5858	No	Malay	No	No	No	Yes	No	Nurses	Accept
528	40	Employed	Male	Secondary level	175.5	85.5	27.7595	No	Malay	No	No	Yes	Yes	No	Nurses	Accept
529	55	Unemployed	Female	Secondary level	158	72.8	29.162	No	Malay	Yes	Yes	Yes	No	No	Nurses	Accept
530	68	Employed	Male	Primary level	176	129	41.6451	No	Malay	Yes	Yes	Yes	No	No	Nurses	Refuse
531	64	Unemployed	Male	Primary level	162	95	36.1988	No	Malay	No	Yes	Yes	No	No	Nurses	Accept
532	60	Unemployed	Female	Primary level	154	70	29.5159	No	Malay	Yes	Yes	Yes	No	No	Nurses	Accept
533	75	Unemployed	Male	College/University	156	70	28.764	No	Malay	No	No	No	No	No	Nurses	Accept
534	55	Unemployed	Female	College/University	150	56	24.8889	No	Chinese	Yes	Yes	Yes	No	No	Nurses	Accept
535	71	Unemployed	Female	Primary level	143	58	28.3632	No	Malay	Yes	Yes	Yes	No	No	Nurses	Accept
536	31	Unemployed	Female	Secondary level	156	64.3	26.4218	No	Malay	No	No	No	Yes	No	Nurses	Accept
537	61	Unemployed	Female	Primary level	163	62	23.3355	No	Malay	No	No	No	No	No	Nurses	Refuse
538	61	Employed	Female	College/University	158	64.6	25.8773	No	Chinese	No	Yes	No	No	No	Nurses	Accept
539	53	Unemployed	Female	College/University	146	54	25.3331	No	Malay	Yes	No	No	No	No	Nurses	Accept
540	82	Unemployed	Male	Secondary level	159	57.3	22.6652	No	Malay	No	Yes	No	Yes	No	Nurses	Refuse
541	60	Unemployed	Male	Secondary level	157	96	38.95	No	Malay	Yes	Yes	No	Yes	No	Nurses	Refuse
542	59	Employed	Male	Secondary level	170	82	28.3737	Yes	Malay	Yes	Yes	No	Yes	No	Nurses	Accept
543	58	Unemployed	Male	Secondary level	164	66.5	24.7249	No	Malay	Yes	No	Yes	Yes	No	Nurses	Accept
544	54	Unemployed	Female	Secondary level	152	48.7	21.0786	No	Malay	No	No	Yes	Yes	No	Nurses	Accept
545	60	Unemployed	Female	Secondary level	158	62	24.8358	No	Malay	No	No	No	No	No	Nurses	Refuse
546	60	Unemployed	Female	Primary level	154	83	34.9975	No	Malay	No	Yes	No	No	No	Nurses	Refuse
547	68	Unemployed	Female	Primary level	152	46	19.91	No	Malay	Yes	Yes	Yes	No	No	Nurses	Refuse
548	64	Unemployed	Male	Secondary level	172	60	20.2812	No	Malay	Yes	No	No	No	No	Nurses	Refuse
549	59	Unemployed	Female	Secondary level	157	85	34.4842	No	Malay	No	No	No	No	No	Nurses	Accept
550	65	Unemployed	Male	Primary level	163	59	22.2063	No	Malay	No	Yes	No	No	No	Nurses	Refuse
551	69	Employed	Male	Secondary level	155	47	19.563	No	Malay	No	Yes	Yes	No	No	Nurses	Refuse
552	62	Unemployed	Female	Primary level	143	50	24.4511	No	Malay	Yes	No	No	No	No	Nurses	Refuse
553	68	Employed	Female	College/University	148	54.1	24.6987	No	Others	Yes	Yes	No	No	No	Nurses	Refuse
554	67	Employed	Male	Secondary level	171	85	29.0688	Yes	Chinese	Yes	No	Yes	No	No	Nurses	Refuse
555	70	Unemployed	Male	Primary level	170	69	23.8754	No	Malay	No	Yes	No	No	No	Nurses	Refuse
556	52	Unemployed	Male	Primary level	179	86	26.8406	Yes	Malay	No	No	Yes	No	No	Nurses	Refuse
557	69	Unemployed	Female	Secondary level	140	50	25.5102	No	Malay	No	Yes	Yes	No	No	Nurses	Refuse
558	67	Unemployed	Male	Secondary level	167	67	24.0238	No	Malay	No	No	No	No	No	Nurses	Refuse
559	70	Unemployed	Male	Secondary level	155	52	21.6441	No	Malay	Yes	No	No	No	No	Nurses	Refuse
560	74	Unemployed	Female	Secondary level	148.5	68.6	31.1079	No	Malay	Yes	No	No	No	No	Nurses	Refuse
561	58	Unemployed	Male	Secondary level	168	71	25.1559	No	Malay	Yes	No	No	No	No	Nurses	Refuse
562	52	Unemployed	Female	Secondary level	159	63	24.9199	No	Malay	No	Yes	No	No	No	Nurses	Refuse
563	53	Unemployed	Female	Secondary level	148.6	56.2	25.4506	No	Malay	Yes	No	No	No	No	Nurses	Refuse
564	52	Employed	Male	Secondary level	166	81.2	29.4673	Yes	Malay	No	Yes	Yes	No	No	Nurses	Refuse
565	70	Unemployed	Male	Secondary level	165	70	25.7117	No	Malay	Yes	No	No	No	No	Nurses	Refuse
566	62	Unemployed	Female	Secondary level	160	86	33.5937	No	Malay	No	No	No	No	No	Nurses	Refuse
567	82	Unemployed	Male	Primary level	156	75.2	30.9007	No	Malay	No	Yes	Yes	No	No	Nurses	Refuse
568	64	Unemployed	Male	Primary level	115	55	41.5879	No	Malay	Yes	Yes	Yes	No	No	Nurses	Refuse
569	73	Unemployed	Female	Secondary level	151	55.3	24.2533	No	Malay	No	No	No	No	No	Nurses	Refuse
570	61	Employed	Male	Primary level	156	61.6	25.3123	Yes	Malay	No	No	No	No	No	Nurses	Refuse
571	73	Unemployed	Female	Primary level	157	64.9	26.3297	No	Malay	No	No	No	No	No	Nurses	Refuse
572	59	Unemployed	Male	No formal education	180	78	24.0741	No	Malay	No	Yes	No	No	No	Nurses	Accept
573	62	Employed	Male	Secondary level	174	77	25.4327	No	Chinese	Yes	No	No	No	No	Nurses	Accept
574	31	Employed	Female	No formal education	157	55	22.3133	No	Malay	No	No	No	No	No	Nurses	Accept
575	72	Unemployed	Female	College/University	150	52	23.1111	No	Malay	Yes	Yes	Yes	No	No	Medical assistant	Accept
576	67	Employed	Male	Secondary level	166	57	20.6852	No	Malay	No	No	No	No	No	Nurses	Accept
577	55	Employed	Male	Secondary level	167	73.9	26.4979	No	Malay	No	Yes	Yes	No	No	Nurses	Accept
578	61	Employed	Male	Secondary level	179	80	24.968	No	Malay	Yes	Yes	Yes	No	No	Nurses	Accept
579	74	Unemployed	Male	Secondary level	169	67	23.4586	No	Malay	Yes	Yes	Yes	No	No	Clinician	Accept
580	50	Employed	Female	No formal education	159	65	25.711	No	Malay	No	No	Yes	No	No	Clinician	Accept
581	76	Unemployed	Male	Primary level	163	65	24.4646	No	Malay	No	No	No	No	No	Clinician	Accept
582	61	Employed	Female	Secondary level	159	70	27.6888	No	Chinese	No	No	Yes	No	Yes	Clinician	Accept
583	71	Unemployed	Female	Secondary level	158	47	18.8271	No	Malay	No	Yes	No	No	No	Clinician	Accept
584	54	Unemployed	Female	Secondary level	150	53	23.5556	Yes	Others	No	No	No	No	No	Nurses	Accept
585	59	Unemployed	Female	No formal education	157	58	23.5304	No	Malay	No	No	No	No	No	Nurses	Accept
586	59	Unemployed	Male	Secondary level	159.5	78	30.6601	No	Malay	No	Yes	No	No	No	Nurses	Accept
587	62	Employed	Male	Secondary level	163	70	26.3465	No	Malay	No	Yes	No	No	No	Nurses	Accept
588	54	Unemployed	Female	Secondary level	149	77	34.6831	No	Chinese	No	Yes	No	No	No	Nurses	Accept
589	65	Unemployed	Male	Secondary level	170	77	26.6436	No	Malay	No	Yes	No	No	No	Clinician	Accept
590	53	Unemployed	Female	Secondary level	152	68	29.4321	No	Malay	Yes	Yes	Yes	No	No	Nurses	Accept
591	56	Unemployed	Female	No formal education	166	70	25.4028	No	Chinese	No	No	No	No	No	Nurses	Accept
592	57	Employed	Male	No formal education	177	60	19.1516	No	Malay	No	Yes	No	No	No	Nurses	Accept
593	58	Employed	Male	No formal education	167	81	29.0437	No	Malay	Yes	No	No	No	No	Nurses	Accept
594	59	Employed	Male	Secondary level	170	80	27.6817	Yes	Malay	No	No	No	No	No	Nurses	Accept
595	61	Unemployed	Male	No formal education	171	70	23.939	No	Indian	No	No	No	No	No	Nurses	Accept
596	61	Unemployed	Female	No formal education	149	50	22.5215	No	Malay	No	Yes	No	No	No	Nurses	Accept
597	62	Unemployed	Female	Secondary level	164	72	26.7698	No	Malay	Yes	No	No	No	No	Nurses	Accept
598	63	Unemployed	Female	Secondary level	140	52	26.5306	No	Malay	Yes	Yes	No	No	No	Medical assistant	Accept
599	48	Unemployed	Female	Secondary level	159	74	29.271	No	Malay	Yes	Yes	No	No	No	Medical assistant	Accept
600	62	Unemployed	Female	Primary level	151	78	34.209	No	Malay	Yes	Yes	No	No	No	Medical assistant	Accept
601	55	Unemployed	Male	Secondary level	162	73	27.8159	No	Malay	Yes	Yes	No	No	No	Medical assistant	Accept
602	53	Employed	Male	Secondary level	157	66	26.7759	No	Chinese	No	No	Yes	No	No	Nurses	Accept
603	64	Unemployed	Female	Secondary level	159	63	24.9199	No	Chinese	No	Yes	No	Yes	No	Nurses	Refuse
604	51	Unemployed	Male	Secondary level	163	70	26.3465	No	Malay	No	No	Yes	No	No	Clinician	Accept
605	57	Employed	Male	Secondary level	161	66	25.462	No	Malay	Yes	No	No	No	No	Nurses	Accept
606	59	Employed	Female	Secondary level	161	60	23.1473	No	Chinese	No	Yes	No	No	No	Nurses	Accept
607	39	Employed	Male	Secondary level	161	57	21.9899	Yes	Malay	No	Yes	No	No	No	Nurses	Accept
608	51	Employed	Male	Secondary level	150	57	25.3333	No	Malay	Yes	No	No	No	No	Nurses	Accept
609	49	Employed	Male	No formal education	151	51	22.3674	No	Malay	No	No	No	No	No	Nurses	Accept
610	61	Unemployed	Female	Secondary level	172	60	20.2812	No	Malay	Yes	No	No	No	No	Nurses	Accept
611	55	Employed	Male	Primary level	161	64	24.6904	No	Chinese	No	No	No	No	No	Nurses	Accept
612	63	Unemployed	Female	Secondary level	157	55	22.3133	No	Chinese	No	Yes	No	No	No	Nurses	Accept
613	62	Unemployed	Male	Secondary level	163	70	26.3465	No	Chinese	No	Yes	No	No	No	Nurses	Accept
614	68	Employed	Male	Secondary level	164	73	27.1416	No	Malay	No	Yes	No	No	No	Nurses	Accept
615	57	Unemployed	Male	Secondary level	170	54	18.6851	No	Malay	No	Yes	No	No	No	Nurses	Accept
616	60	Employed	Male	Secondary level	171.3	68.5	23.344	No	Malay	Yes	Yes	Yes	No	No	Nurses	Accept
617	66	Unemployed	Female	Secondary level	174	77	25.4327	No	Malay	No	Yes	No	No	No	Nurses	Accept
618	61	Unemployed	Male	Secondary level	164	70	26.0262	No	Malay	No	No	Yes	No	No	Nurses	Accept
619	60	Unemployed	Male	Secondary level	177	90	28.7274	No	Chinese	Yes	No	No	No	No	Nurses	Accept
620	58	Unemployed	Female	Primary level	154	53	22.3478	No	Malay	Yes	Yes	No	No	No	Nurses	Accept
621	58	Employed	Male	Secondary level	163	77	28.9811	No	Malay	No	Yes	Yes	No	No	Nurses	Accept
622	61	Employed	Male	Primary level	165	70	25.7117	Yes	Malay	No	Yes	No	No	No	Nurses	Accept
623	65	Unemployed	Female	Secondary level	161	65	25.0762	No	Malay	No	Yes	No	No	No	Nurses	Accept
624	69	Unemployed	Male	Secondary level	163	70	26.3465	No	Malay	Yes	No	No	No	No	Nurses	Accept
625	55	Employed	Female	Secondary level	159	63	24.9199	No	Chinese	Yes	Yes	Yes	No	No	Nurses	Accept
626	57	Unemployed	Female	No formal education	164	70	26.0262	Yes	Malay	No	No	No	No	No	Nurses	Accept
627	59	Unemployed	Male	Secondary level	161	71	27.3909	No	Malay	Yes	No	No	No	No	Nurses	Accept
628	50	Unemployed	Female	Secondary level	159	63	24.9199	No	Malay	No	No	Yes	No	No	Clinician	Accept
629	59	Unemployed	Female	Secondary level	159	63	24.9199	No	Malay	Yes	Yes	Yes	No	No	Clinician	Accept
630	62	Unemployed	Female	Secondary level	159	63	24.9199	No	Malay	Yes	Yes	Yes	No	No	Clinician	Accept
631	58	Unemployed	Female	Secondary level	159	63	24.9199	No	Malay	Yes	Yes	Yes	No	No	Clinician	Accept
632	67	Unemployed	Female	Secondary level	159	63	24.9199	No	Malay	Yes	Yes	Yes	No	No	Clinician	Accept
633	75	Unemployed	Female	Secondary level	159	63	24.9199	No	Malay	No	Yes	Yes	No	No	Clinician	Accept
634	64	Employed	Male	Primary level	170	62	21.4533	No	Malay	Yes	No	No	No	No	Nurses	Accept
635	62	Employed	Male	Primary level	163	63	23.7118	No	Malay	No	No	No	Yes	No	Nurses	Accept
636	78	Employed	Male	Primary level	174	63	20.8086	No	Malay	Yes	Yes	No	No	No	Nurses	Accept
637	50	Employed	Male	Secondary level	165	89	32.6905	Yes	Malay	Yes	Yes	No	No	No	Medical assistant	Accept
638	61	Unemployed	Male	Secondary level	173	92	30.7394	Yes	Malay	Yes	Yes	No	No	No	Clinician	Accept
639	56	Employed	Male	Secondary level	174	69	22.7903	No	Malay	No	No	No	Yes	No	Clinician	Accept
640	55	Employed	Male	Secondary level	161	74	28.5483	Yes	Indian	Yes	Yes	No	No	No	Nurses	Accept
641	62	Unemployed	Male	Secondary level	161	82	31.6346	No	Chinese	No	Yes	No	No	No	Nurses	Accept
642	39	Employed	Male	No formal education	157	60	24.3418	Yes	Malay	Yes	No	No	No	No	Nurses	Accept
643	40	Employed	Male	Primary level	163	70	26.3465	Yes	Chinese	Yes	No	No	No	No	Nurses	Accept
644	40	Unemployed	Male	College/University	189	70	19.5963	No	Malay	No	No	No	No	No	Nurses	Accept
645	28	Employed	Male	No formal education	163	72	27.0993	No	Chinese	Yes	No	No	No	No	Nurses	Accept
646	57	Employed	Male	Secondary level	168	72	25.5102	Yes	Chinese	No	Yes	No	No	No	Nurses	Accept
647	82	Unemployed	Female	Primary level	150	60	26.6667	No	Malay	Yes	No	No	No	No	Nurses	Accept
648	55	Unemployed	Female	College/University	163	65	24.4646	No	Malay	Yes	Yes	Yes	No	No	Clinician	Accept
649	52	Unemployed	Female	Secondary level	159	63	24.9199	No	Chinese	No	No	No	No	No	Clinician	Accept
650	25	Employed	Male	Primary level	163	46	17.3134	No	Malay	No	No	No	No	No	Clinician	Accept
651	27	Unemployed	Female	Secondary level	159	63	24.9199	No	Malay	No	No	No	No	No	Clinician	Accept
652	52	Unemployed	Male	Secondary level	163	70	26.3465	No	Chinese	No	Yes	Yes	No	No	Clinician	Accept
653	31	Unemployed	Female	Secondary level	159	90	35.5999	No	Malay	No	No	No	No	No	Clinician	Accept
654	53	Unemployed	Male	Secondary level	163	70	26.3465	Yes	Malay	Yes	Yes	Yes	No	No	Clinician	Accept
655	61	Unemployed	Female	Secondary level	159	63	24.9199	Yes	Malay	No	Yes	No	No	No	Nurses	Accept
656	58	Unemployed	Male	Secondary level	163	70	26.3465	Yes	Malay	Yes	Yes	No	No	No	Nurses	Accept
657	56	Unemployed	Male	Secondary level	163	70	26.3465	No	Malay	Yes	Yes	No	No	No	Nurses	Accept
658	67	Unemployed	Female	Primary level	163	63	23.7118	No	Malay	Yes	Yes	No	No	No	Nurses	Accept
659	69	Unemployed	Female	Primary level	163	63	23.7118	No	Malay	Yes	No	No	No	No	Nurses	Accept
660	59	Unemployed	Female	Secondary level	159	63	24.9199	No	Malay	Yes	Yes	No	No	No	Nurses	Accept
661	72	Unemployed	Female	Primary level	163	63	23.7118	No	Malay	Yes	Yes	No	No	No	Nurses	Accept
662	60	Unemployed	Female	Secondary level	159	63	24.9199	No	Chinese	No	Yes	No	No	No	Nurses	Accept
663	67	Employed	Male	Secondary level	163	70	26.3465	No	Chinese	No	Yes	No	No	No	Nurses	Accept
664	80	Unemployed	Female	Primary level	163	63	23.7118	No	Malay	Yes	No	No	No	No	Nurses	Accept
665	60	Unemployed	Female	Secondary level	150	58	25.7778	No	Malay	Yes	Yes	No	No	No	Nurses	Accept
666	64	Unemployed	Female	Secondary level	155	66.5	27.6795	No	Malay	No	Yes	No	No	No	Nurses	Accept
667	61	Unemployed	Female	Primary level	166	82	29.7576	No	Indian	Yes	Yes	Yes	No	No	Nurses	Accept
668	51	Unemployed	Female	Primary level	150	71	31.5556	No	Malay	No	No	Yes	No	No	Clinician	Accept
669	59	Unemployed	Male	Primary level	163	55.5	20.889	No	Chinese	No	Yes	Yes	No	No	Clinician	Accept
670	59	Employed	Male	Secondary level	169	83	29.0606	No	Indian	No	Yes	Yes	No	No	Clinician	Accept
671	68	Employed	Female	No formal education	159	63	24.9199	No	Malay	No	Yes	No	No	No	Clinician	Accept
672	62	Unemployed	Female	Secondary level	155	68	28.3039	No	Malay	Yes	Yes	No	No	No	Clinician	Accept
673	65	Employed	Female	Primary level	144	65	31.3465	No	Malay	Yes	Yes	No	No	No	Clinician	Accept
674	63	Unemployed	Female	College/University	154	62	26.1427	No	Chinese	No	Yes	Yes	No	No	Clinician	Accept
675	64	Employed	Female	Secondary level	150	63	28	No	Malay	No	Yes	No	No	No	Clinician	Accept
676	58	Unemployed	Female	Secondary level	149	59	26.5754	No	Malay	No	Yes	No	No	No	Clinician	Refuse
677	56	Employed	Female	Primary level	154	69	29.0943	No	Chinese	Yes	No	Yes	No	No	Nurses	Refuse
678	78	Unemployed	Female	Primary level	154	59	24.8777	No	Chinese	No	Yes	No	No	Yes	Nurses	Refuse
679	84	Unemployed	Female	Primary level	163	63	23.7118	No	Malay	Yes	Yes	No	No	No	Nurses	Accept
680	66	Employed	Male	Primary level	163	70	26.3465	No	Chinese	Yes	Yes	No	No	No	Nurses	Accept
681	65	Employed	Male	Secondary level	163	70	26.3465	Yes	Malay	Yes	Yes	No	No	No	Nurses	Accept
682	51	Employed	Female	Secondary level	157	62	25.1532	No	Malay	Yes	Yes	No	No	No	Nurses	Accept
683	68	Unemployed	Male	No formal education	163	70	26.3465	No	Malay	No	Yes	No	No	No	Clinician	Accept
684	63	Unemployed	Female	Secondary level	159	63	24.9199	No	Malay	Yes	Yes	No	No	No	Clinician	Accept
685	65	Unemployed	Female	No formal education	159	63	24.9199	No	Malay	Yes	Yes	No	No	No	Clinician	Accept
686	61	Unemployed	Male	Secondary level	168	73.2	25.9354	Yes	Malay	Yes	Yes	No	No	No	Medical assistant	Refuse
687	59	Unemployed	Female	Primary level	151	56.9	24.955	No	Malay	No	Yes	No	No	No	Medical assistant	Refuse
688	72	Unemployed	Female	College/University	172	56	18.9292	No	Malay	No	Yes	No	No	No	Nurses	Refuse
689	60	Unemployed	Female	College/University	154	62	26.1427	No	Malay	No	No	No	No	No	Nurses	Refuse
690	69	Unemployed	Female	No formal education	167	75	26.8923	No	Malay	No	No	No	No	No	Medical assistant	Refuse
691	65	Unemployed	Female	College/University	155	56.1	23.3507	No	Malay	Yes	Yes	No	No	No	Medical assistant	Refuse
692	65	Employed	Female	Primary level	171	59.4	20.3139	No	Malay	No	Yes	No	No	No	Medical assistant	Refuse
693	54	Employed	Male	Primary level	167	88	31.5537	No	Malay	Yes	No	No	No	No	Nurses	Refuse
694	75	Unemployed	Female	College/University	182	79	23.8498	No	Malay	No	No	Yes	No	No	Nurses	Refuse
695	57	Employed	Male	Primary level	169	65	22.7583	Yes	Malay	Yes	Yes	Yes	No	No	Medical assistant	Refuse
696	80	Unemployed	Female	College/University	147	65.5	30.3114	No	Malay	Yes	Yes	Yes	No	No	Clinician	Accept
697	57	Unemployed	Female	Secondary level	147	69.2	32.0237	No	Malay	Yes	Yes	Yes	No	No	Clinician	Accept
698	61	Unemployed	Female	Primary level	162	71.9	27.3967	No	Malay	Yes	Yes	Yes	No	No	Clinician	Accept
699	62	Unemployed	Female	Primary level	146	85.1	39.9231	No	Malay	Yes	Yes	No	No	No	Clinician	Accept
700	65	Unemployed	Female	Primary level	153	64.6	27.5962	No	Malay	No	No	No	No	No	Clinician	Accept
701	54	Unemployed	Female	Secondary level	159	57.3	22.6652	No	Malay	Yes	Yes	Yes	No	No	Clinician	Accept
702	54	Employed	Female	No formal education	159	82	32.4354	No	Malay	No	Yes	No	No	Yes	Nurses	Refuse
703	50	Employed	Male	Secondary level	162	59	22.4813	No	Malay	No	No	No	No	No	Nurses	Refuse
704	61	Unemployed	Male	Primary level	182	101	30.4915	Yes	Malay	No	No	No	No	No	Nurses	Refuse
705	59	Unemployed	Female	No formal education	167	62	22.231	No	Malay	No	No	No	No	No	Medical assistant	Refuse
706	59	Unemployed	Female	Primary level	157	65	26.3702	No	Malay	No	No	Yes	No	No	Medical assistant	Refuse
707	62	Unemployed	Female	College/University	153	59	25.204	No	Malay	No	Yes	Yes	No	No	Medical assistant	Refuse
708	56	Employed	Male	Secondary level	169	83	29.0606	No	Malay	Yes	Yes	Yes	No	No	Nurses	Accept
709	64	Employed	Male	Secondary level	167	68	24.3824	Yes	Malay	No	Yes	No	No	No	Clinician	Accept
710	60	Unemployed	Female	Secondary level	145.5	56.4	26.6412	No	Malay	Yes	No	No	No	No	Medical assistant	Accept
711	65	Employed	Male	Secondary level	153	67.5	28.8351	No	Malay	No	No	No	No	No	Nurses	Accept
712	56	Unemployed	Female	Secondary level	156	49.2	20.217	No	Malay	Yes	No	No	No	No	Nurses	Accept
713	65	Unemployed	Female	Secondary level	171	58	19.8352	No	Chinese	No	Yes	No	No	No	Medical assistant	Accept
714	65	Unemployed	Female	Primary level	151	64	28.0689	No	Malay	Yes	No	No	No	No	Nurses	Accept
715	66	Unemployed	Female	Secondary level	153	60	25.6312	No	Malay	Yes	No	No	No	No	Medical assistant	Refuse
716	64	Unemployed	Male	Secondary level	167	89	31.9122	No	Malay	No	Yes	No	No	No	Nurses	Accept
717	66	Unemployed	Female	Primary level	163	57	21.4536	No	Malay	No	No	No	No	No	Nurses	Accept
718	58	Unemployed	Female	Secondary level	164	72	26.7698	No	Malay	Yes	Yes	No	No	No	Medical assistant	Accept
719	59	Unemployed	Female	Secondary level	152	62	26.8352	No	Malay	Yes	Yes	Yes	No	No	Clinician	Accept
720	63	Unemployed	Female	Secondary level	159	63	24.9199	No	Malay	No	Yes	No	No	No	Clinician	Accept
721	30	Employed	Male	Secondary level	172	80	27.0416	No	Malay	No	No	No	No	No	Clinician	Accept
722	26	Employed	Female	No formal education	166	90	32.6608	No	Malay	No	No	No	Yes	No	Clinician	Accept
723	56	Unemployed	Female	College/University	163	70	26.3465	No	Malay	No	Yes	Yes	No	No	Clinician	Accept
724	58	Employed	Male	Primary level	161	70	27.0051	Yes	Malay	Yes	Yes	No	No	No	Clinician	Accept
725	62	Employed	Male	Secondary level	165	60	22.0386	No	Malay	Yes	Yes	No	No	Yes	Medical assistant	Accept
726	52	Unemployed	Female	Secondary level	158	66	26.4381	No	Malay	Yes	Yes	No	No	No	Clinician	Accept
727	68	Employed	Male	Secondary level	165	67	24.6097	No	Malay	No	Yes	Yes	No	No	Clinician	Accept
728	45	Unemployed	Male	Secondary level	163	70	26.3465	No	Malay	No	No	No	No	No	Clinician	Refuse
729	59	Unemployed	Female	Secondary level	159	63	24.9199	No	Malay	Yes	Yes	No	No	No	Clinician	Accept
730	70	Unemployed	Female	Secondary level	157	76	30.8329	No	Malay	Yes	No	No	No	No	Clinician	Accept
731	59	Unemployed	Male	Primary level	154	66	27.8293	No	Malay	Yes	No	No	No	No	Clinician	Accept
732	57	Unemployed	Female	Secondary level	159	67	26.5021	No	Chinese	No	Yes	No	No	No	Clinician	Accept
733	66	Unemployed	Female	Secondary level	159	63	24.9199	No	Malay	Yes	Yes	No	No	Yes	Medical assistant	Accept
734	74	Unemployed	Female	Primary level	152	63	27.268	No	Malay	Yes	No	No	No	No	Clinician	Accept
735	53	Unemployed	Female	Secondary level	168	75	26.5731	No	Malay	Yes	No	No	No	No	Medical assistant	Accept
736	64	Employed	Male	Primary level	170	81	28.0277	No	Malay	No	Yes	No	No	No	Clinician	Accept
737	64	Employed	Male	Primary level	168	75	26.5731	Yes	Malay	No	Yes	Yes	No	No	Clinician	Accept
738	71	Unemployed	Female	Primary level	152	57	24.6711	No	Malay	Yes	Yes	No	No	No	Clinician	Accept
739	64	Unemployed	Female	Secondary level	153	55.5	23.7088	No	Malay	Yes	Yes	Yes	Yes	No	Clinician	Accept
740	70	Unemployed	Female	College/University	155	80	33.2986	No	Malay	No	No	Yes	No	No	Medical assistant	Accept
741	63	Employed	Male	Primary level	161	70	27.0051	Yes	Malay	No	No	Yes	Yes	No	Medical assistant	Accept
742	50	Unemployed	Female	Primary level	155	70	29.1363	No	Malay	No	No	Yes	Yes	No	Clinician	Accept
743	29	Employed	Male	Secondary level	164	59	21.9363	Yes	Malay	No	No	No	No	No	Medical assistant	Accept
744	73	Unemployed	Female	College/University	153	60	25.6312	No	Malay	Yes	Yes	No	No	No	Medical assistant	Accept
745	50	Unemployed	Female	Secondary level	151	66	28.9461	No	Malay	No	Yes	Yes	No	No	Medical assistant	Accept
746	38	Employed	Male	Secondary level	164	71	26.398	No	Malay	No	No	No	No	No	Medical assistant	Accept
747	52	Unemployed	Female	Secondary level	149	69	31.0797	No	Malay	No	Yes	No	No	No	Medical assistant	Accept
748	60	Employed	Male	Primary level	164	76	28.257	Yes	Malay	No	Yes	No	No	No	Medical assistant	Refuse
749	59	Employed	Male	Secondary level	164	78	29.0006	Yes	Malay	No	Yes	Yes	No	No	Medical assistant	Accept
750	63	Unemployed	Female	Secondary level	163	51	19.1953	No	Malay	Yes	No	No	No	No	Nurses	Accept
751	61	Employed	Male	Secondary level	171	81	27.7008	Yes	Chinese	No	No	No	No	No	Clinician	Accept
752	20	Unemployed	Female	No formal education	151	51	22.3674	No	Malay	No	No	No	No	No	Nurses	Accept
753	59	Unemployed	Female	Primary level	151	51	22.3674	No	Malay	No	Yes	No	No	No	Medical assistant	Accept
754	56	Employed	Male	Secondary level	161	58	22.3757	No	Malay	Yes	Yes	No	No	No	Nurses	Accept
755	60	Employed	Male	Secondary level	171	59	20.1771	Yes	Malay	Yes	Yes	No	No	No	Clinician	Accept
756	52	Employed	Male	Secondary level	154	60	25.2994	Yes	Malay	No	Yes	No	No	No	Medical assistant	Accept
757	65	Unemployed	Male	Secondary level	154	58	24.4561	Yes	Malay	Yes	Yes	No	No	No	Nurses	Accept
758	57	Unemployed	Female	No formal education	161	70	27.0051	No	Malay	Yes	Yes	No	No	No	Nurses	Refuse
759	69	Unemployed	Female	Secondary level	168	69	24.4473	No	Malay	Yes	Yes	No	No	No	Nurses	Accept
760	66	Employed	Male	Primary level	169	71	24.8591	Yes	Malay	Yes	Yes	No	No	No	Nurses	Accept
761	53	Employed	Male	Secondary level	164	69	25.6544	Yes	Chinese	Yes	Yes	No	No	No	Nurses	Accept
762	58	Unemployed	Male	No formal education	170	60	20.7612	No	Malay	No	No	Yes	No	No	Medical assistant	Accept
763	62	Unemployed	Male	Secondary level	162	76	28.959	No	Malay	Yes	Yes	No	No	No	Medical assistant	Accept
764	52	Employed	Female	Secondary level	155	73	30.385	No	Malay	Yes	Yes	No	No	No	Medical assistant	Accept
765	63	Unemployed	Female	Secondary level	151	71	31.139	No	Malay	Yes	Yes	No	No	No	Medical assistant	Accept
766	53	Unemployed	Female	Primary level	150	66	29.3333	No	Malay	Yes	Yes	No	No	No	Clinician	Accept
767	63	Unemployed	Female	Secondary level	151	69	30.2618	No	Chinese	Yes	No	No	No	No	Clinician	Accept
768	63	Unemployed	Female	Primary level	153	67	28.6215	No	Malay	Yes	No	No	No	No	Medical assistant	Accept
769	67	Employed	Male	Primary level	159	63	24.9199	Yes	Malay	No	Yes	Yes	No	No	Clinician	Accept
770	62	Unemployed	Female	Secondary level	147	45	20.8247	No	Malay	No	No	Yes	No	No	Medical assistant	Accept
771	70	Employed	Male	Primary level	165	65	23.8751	No	Malay	Yes	Yes	No	No	No	Clinician	Accept
772	61	Unemployed	Female	Secondary level	158	73	29.2421	No	Malay	No	No	Yes	No	Yes	Clinician	Accept
773	59	Employed	Female	Secondary level	161	71	27.3909	No	Malay	No	Yes	Yes	No	No	Clinician	Accept
774	67	Unemployed	Female	Secondary level	160	65	25.3906	No	Malay	Yes	No	No	No	No	Nurses	Refuse
775	34	Employed	Female	Secondary level	158	84	33.6485	No	Malay	No	No	No	No	No	Nurses	Refuse
776	43	Unemployed	Female	Secondary level	162	62.1	23.6626	No	Malay	No	No	No	No	No	Nurses	Refuse
777	46	Employed	Female	Secondary level	153	55	23.4952	No	Malay	No	No	No	No	No	Medical assistant	Refuse
778	52	Employed	Female	No formal education	152	71	30.7306	No	Malay	No	No	No	No	Yes	Nurses	Refuse
779	34	Unemployed	Female	No formal education	163	49.1	18.4802	No	Malay	No	No	No	No	No	Nurses	Refuse
780	59	Employed	Male	Primary level	156.2	63	25.8213	Yes	Malay	No	Yes	No	No	No	Nurses	Refuse
781	45	Employed	Male	Primary level	154	60	25.2994	Yes	Malay	No	Yes	No	No	No	Nurses	Refuse
782	50	Unemployed	Female	Secondary level	153	60	25.6312	No	Malay	No	Yes	Yes	No	Yes	Nurses	Refuse
783	25	Employed	Male	No formal education	175	63	20.5714	No	Malay	No	No	No	No	No	Nurses	Refuse
784	37	Employed	Female	Secondary level	168	68	24.093	No	Malay	No	No	Yes	No	No	Nurses	Refuse
785	40	Employed	Male	Primary level	165	51	18.7328	Yes	Chinese	No	No	No	No	No	Nurses	Refuse
786	54	Unemployed	Female	Secondary level	152	70	30.2978	No	Malay	Yes	Yes	No	No	No	Nurses	Refuse
787	52	Employed	Female	No formal education	150	74	32.8889	No	Malay	No	Yes	Yes	No	No	Medical assistant	Accept
788	50	Unemployed	Female	Primary level	144	51	24.5949	No	Malay	No	Yes	Yes	No	No	Medical assistant	Accept
789	60	Employed	Male	Primary level	156	73.2	30.0789	Yes	Malay	No	Yes	Yes	Yes	No	Medical assistant	Accept
790	38	Employed	Male	Secondary level	168	58	20.5499	Yes	Malay	No	No	No	No	No	Medical assistant	Accept
791	59	Unemployed	Female	Primary level	155	72	29.9688	No	Malay	No	Yes	Yes	No	No	Medical assistant	Accept
792	59	Unemployed	Female	Primary level	152	69	29.865	No	Malay	No	Yes	No	No	No	Medical assistant	Accept
793	59	Employed	Female	Secondary level	164	78	29.0006	Yes	Malay	No	Yes	Yes	No	No	Medical assistant	Accept
794	83	Unemployed	Female	Secondary level	149	47.9	21.5756	No	Malay	Yes	Yes	No	Yes	No	Clinician	Accept
795	62	Unemployed	Male	Secondary level	161	63.7	24.5747	Yes	Malay	Yes	Yes	No	Yes	No	Medical assistant	Accept
796	57	Employed	Male	Secondary level	166	70	25.4028	Yes	Malay	No	Yes	No	Yes	No	Medical assistant	Accept
797	27	Employed	Male	Secondary level	154	69.9	29.4738	No	Malay	No	No	No	Yes	No	Clinician	Accept
798	67	Unemployed	Male	Secondary level	156	91.8	37.7219	No	Malay	No	Yes	No	Yes	No	Clinician	Accept
799	52	Unemployed	Female	College/University	155	61	25.3902	No	Malay	No	Yes	No	Yes	No	Clinician	Accept
800	38	Employed	Male	No formal education	174	80	26.4236	No	Indian	No	No	Yes	Yes	No	Clinician	Accept
801	32	Unemployed	Male	Secondary level	170	71	24.5675	Yes	Malay	No	No	No	Yes	No	Clinician	Accept
802	61	Unemployed	Female	Primary level	157	66	26.7759	No	Malay	Yes	No	No	No	No	Medical assistant	Refuse
803	56	Employed	Male	Primary level	162	78	29.7211	Yes	Malay	No	Yes	No	No	No	Medical assistant	Refuse
804	35	Unemployed	Female	Secondary level	154	74	31.2026	No	Malay	No	Yes	No	No	No	Nurses	Refuse
805	60	Unemployed	Female	Secondary level	157	56	22.719	No	Malay	Yes	Yes	No	No	No	Nurses	Refuse
806	61	Unemployed	Female	Secondary level	154	58	24.4561	No	Malay	No	Yes	No	No	No	Nurses	Refuse
807	52	Employed	Male	Primary level	170	81	28.0277	Yes	Malay	No	No	Yes	No	Yes	Clinician	Accept
808	52	Unemployed	Female	Primary level	156	73	29.9967	No	Others	No	No	No	No	No	Nurses	Accept
809	60	Employed	Male	Primary level	152.6	69	29.6306	No	Malay	No	No	No	No	No	Nurses	Accept
810	63	Employed	Male	Primary level	165	70	25.7117	No	Malay	No	No	No	No	No	Nurses	Accept
811	49	Unemployed	Female	Secondary level	154.5	75	31.4199	No	Malay	No	No	No	No	No	Nurses	Accept
812	69	Unemployed	Female	Secondary level	147	83.2	38.5025	No	Malay	Yes	Yes	No	No	No	Nurses	Accept
813	53	Unemployed	Female	Secondary level	151	80.6	35.3493	No	Malay	Yes	No	No	No	No	Nurses	Accept
814	67	Unemployed	Male	Secondary level	161	73	28.1625	No	Malay	Yes	Yes	No	No	No	Nurses	Accept
815	63	Unemployed	Female	Secondary level	155	74.5	31.0094	No	Malay	Yes	Yes	No	No	No	Nurses	Accept
816	59	Unemployed	Female	Secondary level	151	71.3	31.2706	No	Malay	No	Yes	No	No	No	Nurses	Accept
817	59	Unemployed	Female	Secondary level	152	69	29.865	No	Malay	Yes	No	No	No	No	Nurses	Accept
818	54	Unemployed	Female	Secondary level	149	70.6	31.8004	No	Malay	No	Yes	No	No	No	Nurses	Accept
819	61	Unemployed	Male	Secondary level	154	79	33.3108	No	Malay	No	Yes	No	No	No	Nurses	Accept
820	60	Employed	Male	Secondary level	164	69	25.6544	No	Malay	No	Yes	No	No	No	Medical assistant	Accept
821	54	Unemployed	Female	Secondary level	155	75	31.2175	No	Malay	No	Yes	No	No	No	Medical assistant	Accept
822	69	Employed	Female	Primary level	151	72	31.5776	No	Malay	Yes	No	No	No	No	Medical assistant	Accept
823	60	Unemployed	Female	Secondary level	160	66	25.7812	No	Malay	No	Yes	No	No	No	Medical assistant	Accept
824	58	Employed	Male	Primary level	163	70	26.3465	No	Chinese	Yes	No	No	No	No	Medical assistant	Accept
825	57	Employed	Male	Secondary level	168	62	21.9671	No	Malay	Yes	Yes	Yes	No	No	Medical assistant	Accept
826	49	Employed	Female	Secondary level	150	56	24.8889	No	Malay	No	No	No	No	No	Medical assistant	Accept
827	45	Employed	Female	Secondary level	154	58	24.4561	No	Malay	No	No	No	No	No	Medical assistant	Accept
828	42	Employed	Female	No formal education	165	60	22.0386	No	Malay	Yes	No	No	No	No	Medical assistant	Accept
829	60	Unemployed	Female	Secondary level	156	70	28.764	No	Malay	No	Yes	No	No	No	Medical assistant	Accept
830	54	Employed	Female	No formal education	164	73	27.1416	No	Malay	No	Yes	No	No	No	Clinician	Accept
831	71	Employed	Female	Primary level	175	86	28.0816	No	Chinese	Yes	No	No	No	No	Clinician	Accept
832	66	Unemployed	Female	Secondary level	161	70	27.0051	No	Malay	Yes	No	No	No	No	Clinician	Accept
833	68	Unemployed	Female	Primary level	169	80	28.0102	No	Malay	Yes	Yes	No	No	No	Clinician	Accept
834	71	Employed	Female	College/University	170	76	26.2976	No	Others	No	Yes	No	No	No	Clinician	Accept
835	71	Unemployed	Female	Primary level	115	59	44.61	No	Malay	Yes	Yes	Yes	No	No	Clinician	Accept
836	59	Unemployed	Female	Secondary level	155	80	33.2986	No	Malay	No	No	No	No	No	Clinician	Accept
837	55	Employed	Male	Primary level	169	70	24.5089	Yes	Malay	No	No	No	No	No	Clinician	Accept
838	82	Employed	Female	Secondary level	170	63	21.7993	Yes	Malay	No	No	No	No	No	Clinician	Accept
839	70	Unemployed	Male	Secondary level	172	92.6	31.3007	Yes	Malay	No	No	No	No	No	Clinician	Accept
840	70	Unemployed	Male	Primary level	194	70	18.5992	No	Malay	No	No	No	No	No	Clinician	Accept
841	58	Employed	Male	Secondary level	149	45.5	20.4946	Yes	Malay	No	No	No	No	No	Clinician	Accept
842	82	Unemployed	Male	Primary level	161	54.3	20.9483	No	Malay	Yes	Yes	No	No	No	Clinician	Accept
843	55	Employed	Male	Secondary level	163	62	23.3355	No	Indian	Yes	No	Yes	Yes	Yes	Medical assistant	Refuse
844	25	Employed	Female	No formal education	159	63	24.9199	No	Malay	No	No	No	No	Yes	Medical assistant	Accept
845	26	Employed	Male	No formal education	163	70	26.3465	Yes	Malay	No	No	No	No	No	Medical assistant	Accept
846	62	Unemployed	Female	Secondary level	159	63	24.9199	No	Malay	No	No	No	No	No	Medical assistant	Refuse
847	23	Employed	Female	No formal education	157	54	21.9076	No	Malay	No	No	No	No	No	Medical assistant	Refuse
848	24	Employed	Male	No formal education	163	65	24.4646	No	Malay	No	No	No	No	No	Medical assistant	Refuse
849	72	Unemployed	Male	Secondary level	168	70	24.8016	No	Malay	No	No	No	No	No	Medical assistant	Refuse
850	63	Unemployed	Female	Secondary level	160	60	23.4375	No	Malay	Yes	No	No	No	No	Medical assistant	Refuse
851	52	Employed	Male	Secondary level	171	85	29.0688	No	Indian	No	Yes	No	No	No	Medical assistant	Refuse
852	43	Employed	Female	Secondary level	159	55	21.7555	No	Malay	No	No	No	No	No	Medical assistant	Refuse
853	35	Employed	Female	No formal education	160	77	30.0781	No	Malay	No	No	No	No	Yes	Medical assistant	Refuse
854	51	Employed	Male	Primary level	170	68	23.5294	Yes	Malay	No	No	No	No	No	Medical assistant	Accept
855	52	Employed	Female	Secondary level	158	98	39.2565	No	Malay	Yes	Yes	No	No	Yes	Medical assistant	Accept
856	68	Unemployed	Male	No formal education	156	55	22.6003	No	Malay	Yes	Yes	Yes	No	No	Medical assistant	Refuse
857	72	Employed	Male	Primary level	154	51	21.5045	Yes	Malay	No	No	No	No	No	Medical assistant	Accept
858	70	Employed	Male	Primary level	152	68.8	29.7784	No	Malay	No	Yes	Yes	Yes	No	Medical assistant	Accept
859	60	Unemployed	Male	Primary level	153	52	22.2137	No	Malay	No	Yes	No	No	No	Medical assistant	Accept
860	59	Employed	Female	Secondary level	153	45	19.2234	No	Chinese	No	No	No	No	No	Clinician	Accept
861	67	Unemployed	Male	Primary level	170	70	24.2215	No	Indian	No	Yes	No	No	No	Clinician	Accept
862	69	Unemployed	Male	Secondary level	165	80	29.3848	No	Malay	No	Yes	No	No	No	Clinician	Accept
863	59	Unemployed	Female	Secondary level	160	52	20.3125	No	Chinese	No	Yes	No	No	No	Clinician	Accept
864	63	Employed	Male	Primary level	160	54	21.0937	Yes	Chinese	No	Yes	No	No	No	Clinician	Accept
865	66	Unemployed	Female	Primary level	162	63	24.0055	No	Chinese	Yes	No	Yes	No	No	Clinician	Accept
866	69	Unemployed	Female	Secondary level	152	56.7	24.5412	No	Malay	Yes	Yes	Yes	No	No	Clinician	Accept
867	83	Unemployed	Female	Primary level	163	63	23.7118	No	Malay	No	No	No	No	No	Clinician	Accept
868	60	Unemployed	Female	Secondary level	145	70	33.2937	No	Malay	Yes	Yes	No	No	No	Clinician	Accept
869	53	Employed	Male	No formal education	179	78	24.3438	No	Malay	No	No	No	No	No	Clinician	Accept
870	72	Employed	Male	Secondary level	158	64	25.6369	No	Indian	Yes	Yes	No	No	No	Clinician	Refuse
871	62	Unemployed	Female	Secondary level	159	63	24.9199	No	Malay	Yes	No	No	No	No	Clinician	Refuse
872	58	Unemployed	Female	Secondary level	148	55	25.1096	No	Malay	Yes	Yes	No	No	No	Clinician	Accept
873	61	Unemployed	Female	No formal education	165	65	23.8751	No	Indian	No	Yes	No	No	No	Clinician	Accept
874	57	Employed	Male	Secondary level	162	82	31.2452	Yes	Chinese	Yes	Yes	No	No	No	Clinician	Refuse
875	66	Unemployed	Male	Secondary level	162	68	25.9107	No	Chinese	No	Yes	No	No	No	Clinician	Accept
876	65	Unemployed	Male	Secondary level	171	76	25.9909	Yes	Chinese	Yes	Yes	No	No	No	Clinician	Accept
877	71	Unemployed	Male	Primary level	176	45	14.5274	No	Chinese	No	Yes	Yes	No	No	Clinician	Accept
878	80	Employed	Male	College/University	168	68	24.093	No	Indian	Yes	Yes	No	No	No	Clinician	Accept
879	59	Unemployed	Female	Secondary level	159	63	24.9199	No	Malay	Yes	Yes	Yes	No	No	Clinician	Accept
880	57	Employed	Male	Secondary level	170	87	30.1038	No	Malay	No	Yes	No	Yes	Yes	Clinician	Accept
881	69	Employed	Female	Secondary level	181	60	18.3145	No	Chinese	Yes	Yes	Yes	No	Yes	Clinician	Accept
882	65	Unemployed	Male	Secondary level	178	81	25.565	Yes	Indian	Yes	Yes	No	No	Yes	Clinician	Accept
883	74	Unemployed	Male	No formal education	168	58	20.5499	No	Indian	No	Yes	No	No	Yes	Clinician	Accept
884	59	Unemployed	Female	Secondary level	159	58	22.9421	No	Malay	Yes	No	No	No	Yes	Clinician	Accept
885	69	Unemployed	Female	Secondary level	159	60	23.7332	No	Chinese	No	Yes	No	No	No	Clinician	Refuse
886	66	Unemployed	Male	Secondary level	168	82	29.0533	No	Chinese	Yes	No	No	No	No	Clinician	Refuse
887	69	Employed	Male	Secondary level	163	52	19.5717	No	Indian	Yes	No	No	No	No	Clinician	Refuse
888	70	Unemployed	Female	Primary level	163	45	16.937	No	Chinese	No	Yes	No	No	No	Clinician	Refuse
889	69	Employed	Male	Secondary level	171	72	24.623	Yes	Malay	Yes	No	Yes	No	No	Clinician	Refuse
890	64	Unemployed	Male	Secondary level	173	76	25.3934	Yes	Malay	Yes	No	No	No	No	Clinician	Refuse
891	68	Employed	Male	Secondary level	180	82	25.3086	No	Indian	No	No	Yes	No	No	Clinician	Accept
892	69	Unemployed	Male	Secondary level	163	73	27.4756	No	Indian	Yes	Yes	No	No	No	Clinician	Accept
893	54	Unemployed	Female	Primary level	163	62	23.3355	No	Indian	Yes	Yes	No	No	No	Clinician	Accept
894	81	Unemployed	Female	Secondary level	159	56	22.151	No	Chinese	No	No	Yes	No	No	Clinician	Accept
895	76	Employed	Female	College/University	163	63	23.7118	No	Indian	No	No	No	No	No	Clinician	Accept
896	55	Employed	Female	Secondary level	159	55	21.7555	No	Malay	No	Yes	No	No	No	Clinician	Accept
897	60	Unemployed	Male	No formal education	165	69	25.3444	No	Malay	No	Yes	No	No	No	Clinician	Accept
898	63	Unemployed	Female	Primary level	163	70	26.3465	No	Chinese	No	Yes	Yes	No	No	Clinician	Accept
899	52	Employed	Male	Secondary level	168	100	35.4308	No	Malay	No	No	Yes	No	No	Clinician	Accept
900	56	Unemployed	Male	Secondary level	173	68	22.7204	No	Malay	Yes	Yes	Yes	No	No	Clinician	Accept
901	55	Unemployed	Female	Secondary level	168	68	24.093	No	Indian	No	No	No	No	No	Clinician	Accept
902	61	Employed	Female	Primary level	163	68	25.5937	No	Indian	Yes	No	No	No	No	Clinician	Accept
903	67	Unemployed	Male	Primary level	163	64	24.0882	No	Malay	Yes	Yes	No	No	No	Clinician	Accept
904	80	Unemployed	Male	No formal education	163	72	27.0993	No	Indian	Yes	No	No	No	No	Clinician	Accept
905	47	Employed	Male	No formal education	170	92	31.8339	Yes	Malay	No	No	No	No	No	Clinician	Accept
906	64	Unemployed	Male	College/University	160	80	31.25	No	Malay	No	Yes	No	No	No	Clinician	Accept
907	57	Unemployed	Female	Primary level	158	75	30.0433	No	Chinese	No	No	No	No	No	Clinician	Accept
908	59	Unemployed	Female	Secondary level	159	63	24.9199	No	Chinese	No	Yes	No	No	No	Clinician	Accept
909	70	Unemployed	Male	Primary level	169	90	31.5115	No	Indian	No	No	No	No	No	Nurses	Accept
910	56	Unemployed	Female	Primary level	157	65	26.3702	No	Chinese	Yes	No	No	No	No	Nurses	Accept
911	63	Unemployed	Female	Secondary level	163	60	22.5827	No	Indian	Yes	Yes	No	No	No	Nurses	Accept
912	60	Employed	Male	Secondary level	169	60	21.0077	No	Chinese	Yes	Yes	No	No	No	Nurses	Accept
913	59	Unemployed	Male	Secondary level	163	70	26.3465	No	Malay	No	Yes	No	No	No	Clinician	Accept
914	59	Unemployed	Male	Secondary level	163	70	26.3465	No	Malay	No	No	No	No	No	Clinician	Accept
915	59	Unemployed	Female	Secondary level	159	63	24.9199	No	Indian	No	No	No	No	No	Clinician	Accept
916	59	Unemployed	Male	Secondary level	163	70	26.3465	No	Malay	Yes	No	No	No	No	Clinician	Accept
917	59	Unemployed	Female	Secondary level	159	63	24.9199	No	Malay	No	No	No	No	No	Clinician	Accept
918	59	Unemployed	Male	Secondary level	163	70	26.3465	No	Malay	No	No	No	No	No	Clinician	Accept
919	59	Unemployed	Female	Secondary level	159	63	24.9199	No	Malay	No	No	No	No	No	Clinician	Accept
920	52	Unemployed	Male	Primary level	179	80	24.968	Yes	Indian	Yes	Yes	Yes	No	Yes	Nurses	Accept
